# Supplementary material for: 4-({[(E)-Pyridin-3-yl­methyl­idene]amino}­meth­yl)cyclo­hexa­necarb­oxy­lic acid
Source: Acta Crystallogr Sect E Struct Rep Online. 2011 Apr 7;67(Pt 5):o1058. doi: 10.1107/S1600536811011779 (PMC3089300; doi:10.1107/S1600536811011779)
Supplement: Supplementary file 1 [file e-67-o1058-sup1.cif]

##############################################################################
#                                                                            #
# This CIF contains the data in a paper accepted for publication in          #
# Acta Crystallographica Section E. It conforms to the requirements of       #
# Notes for Authors for Acta Crystallographica Section E, and has been       #
# peer reviewed under the auspices of the IUCr Commission on Journals.       #
#                                                                            #
# Full details of the Crystallographic Information File format               #
# are given in the paper "The Crystallographic Information File (CIF):       #
# a New Standard Archive File for Crystallography" by S. R. Hall, F. H.      #
# Allen and I. D. Brown [Acta Cryst. (1991), A47, 655-685].                  #
#                                                                            #
# The current version of the core CIF dictionary is obtainable from          #
# ftp://ftp.iucr.org/pub/cif_core.dic.                                       #
#                                                                            #
# Software is freely available for graphical display of the structure(s)     #
# in this CIF. For information consult the CIF software page                 #
# http://www.iucr.org/resources/cif/software.                                #
#                                                                            #
# This file may be used for bona fide research purposes within the           #
# scientific community so long as proper attribution is given to the journal # 
# article from which it was obtained.                                        #
#                                                                            #
##############################################################################
data_global
_audit_creation_method     ?
_journal_date_recd_electronic     2011-03-29
_journal_date_accepted     2011-03-30
_journal_name_full     'Acta Crystallographica, Section E'
_journal_year     2011
_journal_volume     67
_journal_issue      5
_journal_page_first     o1058
_journal_page_last     o1058
_journal_paper_category     QO
_journal_coeditor_code     HB5830
_publ_contact_author
;
Muhammad Nawaz Tahir
University of Sargodha
Department of Physics
Sargodha
Pakistan
;
_publ_contact_author_email     'dmntahir_uos@yahoo.com'
_publ_contact_author_fax     '0092 48 32 22 121'
_publ_contact_author_phone     '0092 48 92 30 914'
_publ_section_title
;
4-({[(<i>E</i>)-Pyridin-3-ylmethylidene]amino}methyl)cyclohexanecarboxylic acid
;
loop_
    _publ_author_name
    _publ_author_address
    'Muhammad Nisar'
;
Institute of Chemical Sciences
University of Peshawar
Peshawar 25120
Pakistan
;
    'Ihsan Ali'
;
Institute of Chemical Sciences
University of Peshawar
Peshawar 25120
Pakistan
;
    'Tahir, M. Nawaz'
;
Department of Physics
University of Sargodha
Sargodha
Pakistan
;
    'Mughal Qayum'
;
Department of Pharmacy
University of Peshawar
Peshawar 25120
Pakistan
;
    'Inamullah Khan Marwat'
;
Department of Pharmacy
University of Peshawar
Peshawar 25120
Pakistan
;
data_I
_audit_creation_method     SHELXL-97
_chemical_name_systematic
;
4-({[(<i>E</i>)-Pyridin-3-ylmethylidene]amino}methyl)cyclohexanecarboxylic acid
;
_chemical_name_common     ?
_chemical_formula_moiety     'C14 H18 N2 O2'
_chemical_formula_sum     'C14 H18 N2 O2'
_chemical_formula_iupac     'C14 H18 N2 O2'
_chemical_formula_weight     246.31
_symmetry_cell_setting     monoclinic
_symmetry_space_group_name_H-M     'P 21/n'
_symmetry_space_group_name_Hall     '-P 2yn'
loop_
    _symmetry_equiv_pos_site_id
    _symmetry_equiv_pos_as_xyz
    1 x,y,z
    2 1/2-x,1/2+y,1/2-z
    3 -x,-y,-z
    4 1/2+x,1/2-y,1/2+z
_cell_length_a     12.7580(6)
_cell_length_b     11.2504(6)
_cell_length_c     18.8088(7)
_cell_angle_alpha     90
_cell_angle_beta     94.720(2)
_cell_angle_gamma     90
_cell_volume     2690.5(2)
_cell_formula_units_Z     8
_cell_measurement_reflns_used     3908
_cell_measurement_theta_min     1.86
_cell_measurement_theta_max     28.33
_cell_measurement_temperature     296(2)
_exptl_crystal_description     prism
_exptl_crystal_colour     colourless
_exptl_crystal_size_max     0.34
_exptl_crystal_size_mid     0.25
_exptl_crystal_size_min     0.22
_exptl_crystal_density_diffrn     1.216
_exptl_crystal_density_meas     ?
_exptl_crystal_density_method     'not measured'
_exptl_crystal_F_000     1056
_exptl_absorpt_coefficient_mu     0.082
_exptl_absorpt_correction_type     multi-scan
_exptl_absorpt_process_details     '(SADABS; Bruker, 2005)'
_exptl_absorpt_correction_T_min     0.975
_exptl_absorpt_correction_T_max     0.983
_exptl_special_details
;
;
_diffrn_ambient_temperature     296(2)
_diffrn_radiation_type     MoK\a
_diffrn_radiation_wavelength     0.71073
_diffrn_radiation_source     'fine-focus sealed tube'
_diffrn_radiation_monochromator     graphite
_diffrn_measurement_device_type     'Bruker Kappa APEXII CCD'
_diffrn_measurement_method     \w
_diffrn_detector_area_resol_mean     7.50
_diffrn_reflns_number     24311
_diffrn_reflns_av_R_equivalents     0.0337
_diffrn_reflns_av_sigmaI/netI     0.0408
_diffrn_reflns_theta_min     1.86
_diffrn_reflns_theta_max     28.33
_diffrn_reflns_theta_full     28.33
_diffrn_measured_fraction_theta_max     0.990
_diffrn_measured_fraction_theta_full     0.990
_diffrn_reflns_limit_h_min     -15
_diffrn_reflns_limit_h_max     17
_diffrn_reflns_limit_k_min     -13
_diffrn_reflns_limit_k_max     14
_diffrn_reflns_limit_l_min     -25
_diffrn_reflns_limit_l_max     21
_diffrn_standards_number     0
_diffrn_standards_interval_count     ?
_diffrn_standards_interval_time     ?
_diffrn_standards_decay_%     ?
_refine_special_details
;
Refinement of <i>F</i>^2^ against ALL reflections. The weighted <i>R</i>-factor
<i>wR</i> and goodness of fit <i>S</i> are based on <i>F</i>^2^, conventional
<i>R</i>-factors <i>R</i> are based on <i>F</i>, with <i>F</i> set to zero for
negative <i>F</i>^2^. The threshold expression of <i>F</i>^2^ >
\s(<i>F</i>^2^) is used only for calculating <i>R</i>-factors(gt) <i>etc</i>.
and is not relevant to the choice of reflections for refinement.
<i>R</i>-factors based on <i>F</i>^2^ are statistically about twice as large
as those based on <i>F</i>, and <i>R</i>- factors based on ALL data will be
even larger.
;
_reflns_number_total     6635
_reflns_number_gt     3908
_reflns_threshold_expression     I>2\s(I)
_refine_ls_structure_factor_coef     Fsqd
_refine_ls_matrix_type     full
_refine_ls_R_factor_all     0.1058
_refine_ls_R_factor_gt     0.0626
_refine_ls_wR_factor_gt     0.1776
_refine_ls_wR_factor_ref     0.2071
_refine_ls_goodness_of_fit_ref     1.047
_refine_ls_restrained_S_all     1.047
_refine_ls_number_reflns     6635
_refine_ls_number_parameters     327
_refine_ls_number_restraints     0
_refine_ls_hydrogen_treatment     constr
_refine_ls_weighting_scheme     calc
_refine_ls_weighting_details
         'calc w=1/[\s^2^(Fo^2^)+(0.1099P)^2^+0.2692P] where P=(Fo^2^+2Fc^2^)/3'
_atom_sites_solution_hydrogens     geom
_atom_sites_solution_primary     direct
_atom_sites_solution_secondary     difmap
_refine_ls_shift/su_max     0.000
_refine_ls_shift/su_mean     0.000
_refine_diff_density_max     0.495
_refine_diff_density_min     -0.252
loop_
    _atom_type_symbol
    _atom_type_description
    _atom_type_scat_dispersion_real
    _atom_type_scat_dispersion_imag
    _atom_type_scat_source
    'C' 'C' 0.0033 0.0016
                         'International Tables Vol C Tables 4.2.6.8 and 6.1.1.4'
    'H' 'H' 0.0000 0.0000
                         'International Tables Vol C Tables 4.2.6.8 and 6.1.1.4'
    'N' 'N' 0.0061 0.0033
                         'International Tables Vol C Tables 4.2.6.8 and 6.1.1.4'
    'O' 'O' 0.0106 0.0060
                         'International Tables Vol C Tables 4.2.6.8 and 6.1.1.4'
_computing_data_collection     'APEX2 (Bruker, 2009)'
_computing_cell_refinement     'SAINT (Bruker, 2009)'
_computing_data_reduction     'SAINT (Bruker, 2009)'
_computing_structure_solution     'SHELXS97 (Sheldrick, 2008)'
_computing_structure_refinement     'SHELXL97 (Sheldrick, 2008)'
_computing_molecular_graphics
                  'ORTEP-3 for Windows (Farrugia, 1997) and PLATON (Spek, 2009)'
_computing_publication_material
;
WinGX (Farrugia, 1999) and PLATON (Spek, 2009)
;
_iucr_refine_instruction_details
;
TITL NAT_3P in P2(1)/n
CELL 0.71073 12.7580 11.2504 18.8088 90.000 94.720 90.000
ZERR 4.00 0.0006 0.0006 0.0007 0.000 0.002 0.000
LATT 1
SYMM -x+1/2, y+1/2, -z+1/2
SFAC C  H  N  O
UNIT 112  144 16  16
L.S. 40
MERG 2
ACTA
BOND $H
HTAB
CONF
LIST 4
FMAP 2
PLAN 10
TEMP 23.000
MPLA 3 O1 C1 O2
MPLA 4 C3 C4 C6 C7  C2 C5
MPLA 9 C8 N1 C9 C10 C11 C12 C13 C14 N2
MPLA 3 O1 C1 O2
MPLA 3 O3 C15 O4
MPLA 4 C17 C18 C20 C21  C16 C19
MPLA 9 C22 N3 C23 C24 C25 N4 C26 C27 C28
MPLA 3 O3 C15 O4
REM WGHT    0.090200    0.746600
WGHT    0.109900    0.269200
FVAR       0.22022
MOLE 1
O1    4    0.345420    0.203190    0.852401    11.00000    0.06818    0.12584 =
         0.03792   -0.01677    0.00262    0.00134
AFIX 147
H1    2    0.388967    0.204268    0.886983    11.00000   -1.20000
AFIX   0
O2    4    0.486919    0.190211    0.793431    11.00000    0.06066    0.14323 =
         0.05187   -0.01620    0.00628   -0.01954
N1    3    0.182263   -0.026147    0.480030    11.00000    0.05132    0.06576 =
         0.03227   -0.00189   -0.00036    0.00406
N2    3    0.181352    0.041458    0.229052    11.00000    0.06520    0.06741 =
         0.03184    0.00513   -0.00301   -0.00064
C1    1    0.393479    0.186813    0.793918    11.00000    0.06177    0.06232 =
         0.03898   -0.00339    0.00747   -0.00427
C2    1    0.316805    0.164136    0.729549    11.00000    0.05450    0.06055 =
         0.03394   -0.00280    0.00419    0.00181
AFIX  13
H2    2    0.269828    0.232997    0.723808    11.00000   -1.20000
AFIX   0
C3    1    0.371712    0.150637    0.660745    11.00000    0.06117    0.08621 =
         0.03568   -0.00310    0.00946   -0.01975
AFIX  23
H3A   2    0.410802    0.222555    0.652398    11.00000   -1.20000
H3B   2    0.421309    0.085244    0.665881    11.00000   -1.20000
AFIX   0
C4    1    0.292497    0.127275    0.596824    11.00000    0.06476    0.07904 =
         0.03001    0.00525    0.00875   -0.00882
AFIX  23
H4A   2    0.250089    0.197986    0.587465    11.00000   -1.20000
H4B   2    0.330437    0.112173    0.555121    11.00000   -1.20000
AFIX   0
C5    1    0.220417    0.022897    0.607953    11.00000    0.04507    0.06348 =
         0.03072    0.00140    0.00258    0.00660
AFIX  13
H5    2    0.263535   -0.049284    0.611409    11.00000   -1.20000
AFIX   0
C6    1    0.168678    0.036623    0.677704    11.00000    0.04786    0.08484 =
         0.03541    0.00009    0.00772   -0.00316
AFIX  23
H6A   2    0.127814   -0.034065    0.685857    11.00000   -1.20000
H6B   2    0.120884    0.103798    0.673894    11.00000   -1.20000
AFIX   0
C7    1    0.249564    0.055609    0.740986    11.00000    0.05585    0.07437 =
         0.02879    0.00356    0.00641   -0.00327
AFIX  23
H7A   2    0.213678    0.065930    0.784072    11.00000   -1.20000
H7B   2    0.294228   -0.014020    0.747146    11.00000   -1.20000
AFIX   0
C8    1    0.137158    0.007186    0.546004    11.00000    0.04969    0.08011 =
         0.03314   -0.00157    0.00351    0.00609
AFIX  23
H8A   2    0.087851   -0.053715    0.558139    11.00000   -1.20000
H8B   2    0.098461    0.080946    0.538477    11.00000   -1.20000
AFIX   0
C9    1    0.155285    0.032325    0.424575    11.00000    0.04782    0.05830 =
         0.03802   -0.00104    0.00050    0.00400
AFIX  43
H9    2    0.110271    0.096755    0.427865    11.00000   -1.20000
AFIX   0
C10   1    0.192196    0.002714    0.354721    11.00000    0.04365    0.05101 =
         0.03318    0.00145   -0.00157   -0.00266
C11   1    0.152839    0.064413    0.294628    11.00000    0.05393    0.05814 =
         0.03998    0.00652   -0.00090    0.00716
AFIX  43
H11   2    0.104265    0.124696    0.300069    11.00000   -1.20000
AFIX   0
C12   1    0.251677   -0.044233    0.222148    11.00000    0.06509    0.06571 =
         0.03486   -0.00562    0.00410   -0.00871
AFIX  43
H12   2    0.272285   -0.060534    0.176870    11.00000   -1.20000
AFIX   0
C13   1    0.295404   -0.109931    0.278813    11.00000    0.05851    0.05615 =
         0.04951   -0.00641    0.00444    0.00528
AFIX  43
H13   2    0.344612   -0.168879    0.271811    11.00000   -1.20000
AFIX   0
C14   1    0.265108   -0.086929    0.345890    11.00000    0.05435    0.05475 =
         0.03791    0.00495   -0.00097    0.00375
AFIX  43
H14   2    0.292998   -0.130743    0.384897    11.00000   -1.20000
AFIX   0
MOLE 2
O3    4    0.583713    0.352324    0.614101    11.00000    0.09777    0.09271 =
         0.03118   -0.00693    0.00318   -0.03472
AFIX 147
H3    2    0.623093    0.376400    0.647677    11.00000   -1.20000
AFIX   0
O4    4    0.693274    0.448970    0.553111    11.00000    0.09833    0.17845 =
         0.04552   -0.01685    0.01021   -0.07583
N3    3    0.504184    0.153594    0.226178    11.00000    0.06243    0.06654 =
         0.03413   -0.00724   -0.00205   -0.00347
N4    3    0.474538    0.191043   -0.027876    11.00000    0.07467    0.06512 =
         0.03458   -0.00444   -0.00008   -0.00477
C15   1    0.619521    0.385948    0.554157    11.00000    0.05149    0.06397 =
         0.03270   -0.00634    0.00602   -0.00152
C16   1    0.555507    0.338718    0.489149    11.00000    0.04746    0.06187 =
         0.03157   -0.00611    0.00401   -0.00111
AFIX  13
H16   2    0.483563    0.368267    0.491218    11.00000   -1.20000
AFIX   0
C17   1    0.594489    0.383714    0.419636    11.00000    0.08080    0.07077 =
         0.03906   -0.00146    0.00436   -0.02086
AFIX  23
H17A  2    0.666500    0.358014    0.416331    11.00000   -1.20000
H17B  2    0.593429    0.469923    0.419226    11.00000   -1.20000
AFIX   0
C18   1    0.525177    0.336433    0.355338    11.00000    0.07070    0.07439 =
         0.03458    0.00450    0.00195   -0.00402
AFIX  23
H18A  2    0.454691    0.368341    0.356404    11.00000   -1.20000
H18B  2    0.553155    0.363317    0.311696    11.00000   -1.20000
AFIX   0
C19   1    0.520233    0.202743    0.355418    11.00000    0.05946    0.06718 =
         0.03361   -0.00615    0.00196   -0.00263
AFIX  13
H19   2    0.591680    0.172629    0.351818    11.00000   -1.20000
AFIX   0
C20   1    0.482866    0.158105    0.424785    11.00000    0.10465    0.07130 =
         0.04012    0.00182   -0.00374   -0.02564
AFIX  23
H20A  2    0.484810    0.071914    0.425111    11.00000   -1.20000
H20B  2    0.410477    0.182531    0.427922    11.00000   -1.20000
AFIX   0
C21   1    0.550026    0.204990    0.489705    11.00000    0.08239    0.06811 =
         0.03531    0.00567   -0.00060   -0.00300
AFIX  23
H21A  2    0.520303    0.178717    0.532868    11.00000   -1.20000
H21B  2    0.620505    0.172595    0.489867    11.00000   -1.20000
AFIX   0
C22   1    0.450762    0.154928    0.291541    11.00000    0.06872    0.08048 =
         0.03370   -0.00611    0.00011   -0.01839
AFIX  23
H22A  2    0.428671    0.074759    0.302019    11.00000   -1.20000
H22B  2    0.388166    0.203834    0.284388    11.00000   -1.20000
AFIX   0
C23   1    0.451519    0.175786    0.168411    11.00000    0.05656    0.05213 =
         0.03642   -0.00429    0.00140    0.00069
AFIX  43
H23   2    0.382084    0.200491    0.169357    11.00000   -1.20000
AFIX   0
C24   1    0.496615    0.163799    0.099076    11.00000    0.05907    0.04315 =
         0.03496   -0.00564   -0.00034   -0.00407
C25   1    0.440082    0.201339    0.036775    11.00000    0.06221    0.05701 =
         0.03665   -0.00329   -0.00010    0.00185
AFIX  43
H25   2    0.374418    0.235617    0.040461    11.00000   -1.20000
AFIX   0
C26   1    0.567792    0.140320   -0.032278    11.00000    0.08139    0.06579 =
         0.04137   -0.01257    0.01479   -0.00955
AFIX  43
H26   2    0.592718    0.131951   -0.077102    11.00000   -1.20000
AFIX   0
C27   1    0.629792    0.099256    0.026546    11.00000    0.06716    0.06732 =
         0.06118   -0.01371    0.01023    0.00850
AFIX  43
H27   2    0.694667    0.064121    0.021233    11.00000   -1.20000
AFIX   0
C28   1    0.593614    0.111469    0.092518    11.00000    0.06381    0.05701 =
         0.04707   -0.00316   -0.00259    0.00644
AFIX  43
H28   2    0.633905    0.084785    0.132822    11.00000   -1.20000
HKLF 4
REM  NAT_3P in P2(1)/n
REM R1 =  0.0626 for   3908 Fo > 4sig(Fo)  and  0.1058 for all   6635 data
REM    327 parameters refined using      0 restraints
END
WGHT      0.1099      0.2692
REM Highest difference peak  0.495,  deepest hole -0.252,  1-sigma level  0.042
Q1    1   0.6417  0.2995  0.4310  11.00000  0.05    0.50
Q2    1   0.4115  0.2515  0.4147  11.00000  0.05    0.48
Q3    1   0.4603  0.3372  0.4764  11.00000  0.05    0.40
Q4    1   0.5962  0.2185  0.3715  11.00000  0.05    0.37
Q5    1   0.4733  0.2674  0.3481  11.00000  0.05    0.33
Q6    1   0.6580  0.4793  0.5488  11.00000  0.05    0.28
Q7    1   0.6948  0.3654  0.5609  11.00000  0.05    0.22
Q8    1   0.3563  0.1667  0.7595  11.00000  0.05    0.22
Q9    1   0.4852  0.1772  0.1311  11.00000  0.05    0.21
Q10   1   0.5944  0.2806  0.4923  11.00000  0.05    0.21
;
loop_
    _atom_site_type_symbol
    _atom_site_label
    _atom_site_fract_x
    _atom_site_fract_y
    _atom_site_fract_z
    _atom_site_U_iso_or_equiv
    _atom_site_thermal_displace_type
    _atom_site_calc_flag
    _atom_site_refinement_flags
    _atom_site_occupancy
    _atom_site_disorder_assembly
    _atom_site_disorder_group
    O O1 0.34542(12) 0.20319(19) 0.85240(7) 0.0774(7) Uani . . 1.000 . -16
    O O2 0.48692(13) 0.19021(19) 0.79343(8) 0.0852(8) Uani . . 1.000 . -16
    N N1 0.18226(12) -0.02615(17) 0.48003(7) 0.0500(6) Uani . . 1.000 . -16
    N N2 0.18135(14) 0.04146(17) 0.22905(8) 0.0552(6) Uani . . 1.000 . -16
    C C1 0.39348(17) 0.1868(2) 0.79392(10) 0.0542(7) Uani . . 1.000 . -16
    C C2 0.31681(15) 0.1641(2) 0.72955(9) 0.0496(7) Uani . . 1.000 . -16
    C C3 0.37171(17) 0.1506(2) 0.66075(9) 0.0607(8) Uani . . 1.000 . -16
    C C4 0.29250(17) 0.1273(2) 0.59682(9) 0.0577(8) Uani . . 1.000 . -16
    C C5 0.22042(14) 0.0229(2) 0.60795(8) 0.0465(6) Uani . . 1.000 . -16
    C C6 0.16868(15) 0.0366(2) 0.67770(9) 0.0558(7) Uani . . 1.000 . -16
    C C7 0.24956(15) 0.0556(2) 0.74099(9) 0.0529(7) Uani . . 1.000 . -16
    C C8 0.13716(15) 0.0072(2) 0.54600(9) 0.0543(7) Uani . . 1.000 . -16
    C C9 0.15528(15) 0.0323(2) 0.42457(9) 0.0482(6) Uani . . 1.000 . -16
    C C10 0.19220(14) 0.00271(18) 0.35472(8) 0.0429(6) Uani . . 1.000 . -16
    C C11 0.15284(15) 0.0644(2) 0.29463(9) 0.0509(7) Uani . . 1.000 . -16
    C C12 0.25168(16) -0.0442(2) 0.22215(10) 0.0552(7) Uani . . 1.000 . -16
    C C13 0.29540(16) -0.1099(2) 0.27881(10) 0.0547(7) Uani . . 1.000 . -16
    C C14 0.26511(15) -0.08693(19) 0.34589(9) 0.0493(6) Uani . . 1.000 . -16
    O O3 0.58371(14) 0.35232(17) 0.61410(7) 0.0740(7) Uani . . 1.000 . -16
    O O4 0.69327(16) 0.4490(2) 0.55311(8) 0.1074(8) Uani . . 1.000 . -16
    N N3 0.50418(13) 0.15359(17) 0.22618(8) 0.0547(6) Uani . . 1.000 . -16
    N N4 0.47454(15) 0.19104(17) -0.02788(8) 0.0584(6) Uani . . 1.000 . -16
    C C15 0.61952(15) 0.3860(2) 0.55416(9) 0.0493(7) Uani . . 1.000 . -16
    C C16 0.55551(15) 0.33872(19) 0.48915(9) 0.0470(6) Uani . . 1.000 . -16
    C C17 0.59449(19) 0.3837(2) 0.41964(10) 0.0636(8) Uani . . 1.000 . -16
    C C18 0.52518(18) 0.3364(2) 0.35534(10) 0.0600(8) Uani . . 1.000 . -16
    C C19 0.52023(17) 0.2027(2) 0.35542(9) 0.0535(7) Uani . . 1.000 . -16
    C C20 0.4829(2) 0.1581(3) 0.42478(11) 0.0726(9) Uani . . 1.000 . -16
    C C21 0.55003(19) 0.2050(2) 0.48971(10) 0.0622(8) Uani . . 1.000 . -16
    C C22 0.45076(17) 0.1549(2) 0.29154(9) 0.0612(8) Uani . . 1.000 . -16
    C C23 0.45152(16) 0.17579(19) 0.16841(9) 0.0485(6) Uani . . 1.000 . -16
    C C24 0.49662(15) 0.16380(18) 0.09908(9) 0.0460(6) Uani . . 1.000 . -16
    C C25 0.44008(17) 0.2013(2) 0.03678(9) 0.0522(7) Uani . . 1.000 . -16
    C C26 0.56779(19) 0.1403(2) -0.03228(11) 0.0623(8) Uani . . 1.000 . -16
    C C27 0.62979(18) 0.0993(2) 0.02655(12) 0.0650(8) Uani . . 1.000 . -16
    C C28 0.59361(16) 0.1115(2) 0.09252(10) 0.0564(7) Uani . . 1.000 . -16
    H H1 0.38897 0.20427 0.88698 0.0929 Uiso . . 1.000 . -16
    H H2 0.26983 0.23300 0.72381 0.0596 Uiso . . 1.000 . -16
    H H3A 0.41080 0.22255 0.65240 0.0729 Uiso . . 1.000 . -16
    H H3B 0.42131 0.08524 0.66588 0.0729 Uiso . . 1.000 . -16
    H H4A 0.25009 0.19799 0.58746 0.0692 Uiso . . 1.000 . -16
    H H4B 0.33044 0.11217 0.55512 0.0692 Uiso . . 1.000 . -16
    H H5 0.26354 -0.04928 0.61141 0.0557 Uiso . . 1.000 . -16
    H H6A 0.12781 -0.03406 0.68586 0.0670 Uiso . . 1.000 . -16
    H H6B 0.12088 0.10380 0.67389 0.0670 Uiso . . 1.000 . -16
    H H7A 0.21368 0.06593 0.78407 0.0634 Uiso . . 1.000 . -16
    H H7B 0.29423 -0.01402 0.74715 0.0634 Uiso . . 1.000 . -16
    H H8A 0.08785 -0.05372 0.55814 0.0652 Uiso . . 1.000 . -16
    H H8B 0.09846 0.08095 0.53848 0.0652 Uiso . . 1.000 . -16
    H H9 0.11027 0.09675 0.42786 0.0579 Uiso . . 1.000 . -16
    H H11 0.10427 0.12470 0.30007 0.0611 Uiso . . 1.000 . -16
    H H12 0.27229 -0.06053 0.17687 0.0663 Uiso . . 1.000 . -16
    H H13 0.34461 -0.16888 0.27181 0.0657 Uiso . . 1.000 . -16
    H H14 0.29300 -0.13074 0.38490 0.0591 Uiso . . 1.000 . -16
    H H3 0.62309 0.37640 0.64768 0.0888 Uiso . . 1.000 . -16
    H H16 0.48356 0.36827 0.49122 0.0563 Uiso . . 1.000 . -16
    H H17A 0.66650 0.35801 0.41633 0.0763 Uiso . . 1.000 . -16
    H H17B 0.59343 0.46992 0.41923 0.0763 Uiso . . 1.000 . -16
    H H18A 0.45469 0.36834 0.35640 0.0720 Uiso . . 1.000 . -16
    H H18B 0.55315 0.36332 0.31170 0.0720 Uiso . . 1.000 . -16
    H H19 0.59168 0.17263 0.35182 0.0642 Uiso . . 1.000 . -16
    H H20A 0.48481 0.07191 0.42511 0.0871 Uiso . . 1.000 . -16
    H H20B 0.41048 0.18253 0.42792 0.0871 Uiso . . 1.000 . -16
    H H21A 0.52030 0.17872 0.53287 0.0747 Uiso . . 1.000 . -16
    H H21B 0.62051 0.17260 0.48987 0.0747 Uiso . . 1.000 . -16
    H H22A 0.42867 0.07476 0.30202 0.0734 Uiso . . 1.000 . -16
    H H22B 0.38817 0.20383 0.28439 0.0734 Uiso . . 1.000 . -16
    H H23 0.38208 0.20049 0.16936 0.0582 Uiso . . 1.000 . -16
    H H25 0.37442 0.23562 0.04046 0.0626 Uiso . . 1.000 . -16
    H H26 0.59272 0.13195 -0.07710 0.0748 Uiso . . 1.000 . -16
    H H27 0.69467 0.06412 0.02123 0.0779 Uiso . . 1.000 . -16
    H H28 0.63391 0.08479 0.13282 0.0676 Uiso . . 1.000 . -16
loop_
    _atom_site_aniso_label
    _atom_site_aniso_U_11
    _atom_site_aniso_U_22
    _atom_site_aniso_U_33
    _atom_site_aniso_U_12
    _atom_site_aniso_U_13
    _atom_site_aniso_U_23
    O1 0.0682(10) 0.1258(17) 0.0379(7) 0.0013(10) 0.0026(7) -0.0168(9)
    O2 0.0607(10) 0.1432(19) 0.0519(9) -0.0195(10) 0.0063(7) -0.0162(10)
    N1 0.0513(9) 0.0658(12) 0.0323(7) 0.0041(8) -0.0004(6) -0.0019(7)
    N2 0.0652(10) 0.0674(13) 0.0318(7) -0.0006(9) -0.0030(7) 0.0051(8)
    C1 0.0618(13) 0.0623(15) 0.0390(10) -0.0043(10) 0.0075(9) -0.0034(9)
    C2 0.0545(11) 0.0606(14) 0.0339(9) 0.0018(9) 0.0042(8) -0.0028(9)
    C3 0.0612(12) 0.0862(18) 0.0357(10) -0.0198(11) 0.0095(9) -0.0031(10)
    C4 0.0648(12) 0.0790(17) 0.0300(9) -0.0088(11) 0.0088(8) 0.0053(9)
    C5 0.0451(10) 0.0635(14) 0.0307(8) 0.0066(8) 0.0026(7) 0.0014(8)
    C6 0.0479(10) 0.0848(17) 0.0354(9) -0.0032(10) 0.0077(8) 0.0001(10)
    C7 0.0559(11) 0.0744(16) 0.0288(8) -0.0033(10) 0.0064(8) 0.0036(9)
    C8 0.0497(10) 0.0801(16) 0.0331(9) 0.0061(10) 0.0035(8) -0.0016(9)
    C9 0.0478(10) 0.0583(13) 0.0380(9) 0.0040(9) 0.0005(7) -0.0010(9)
    C10 0.0437(9) 0.0510(12) 0.0332(8) -0.0027(8) -0.0016(7) 0.0015(8)
    C11 0.0539(11) 0.0581(14) 0.0400(9) 0.0072(9) -0.0009(8) 0.0065(9)
    C12 0.0651(13) 0.0657(15) 0.0349(9) -0.0087(10) 0.0041(9) -0.0056(9)
    C13 0.0585(12) 0.0562(14) 0.0495(11) 0.0053(10) 0.0044(9) -0.0064(10)
    C14 0.0544(11) 0.0548(13) 0.0379(9) 0.0038(9) -0.0010(8) 0.0050(9)
    O3 0.0978(12) 0.0927(14) 0.0312(7) -0.0347(10) 0.0032(7) -0.0069(8)
    O4 0.0983(13) 0.179(2) 0.0455(9) -0.0758(15) 0.0102(8) -0.0169(11)
    N3 0.0624(10) 0.0665(12) 0.0341(8) -0.0035(8) -0.0021(7) -0.0072(8)
    N4 0.0747(12) 0.0651(13) 0.0346(8) -0.0048(9) -0.0001(8) -0.0044(8)
    C15 0.0515(11) 0.0640(14) 0.0327(9) -0.0015(9) 0.0060(8) -0.0063(9)
    C16 0.0475(10) 0.0619(14) 0.0316(8) -0.0011(9) 0.0040(7) -0.0061(8)
    C17 0.0808(15) 0.0708(16) 0.0391(10) -0.0209(12) 0.0044(10) -0.0015(10)
    C18 0.0707(13) 0.0744(17) 0.0346(9) -0.0040(11) 0.0020(9) 0.0045(10)
    C19 0.0595(12) 0.0672(15) 0.0336(9) -0.0026(10) 0.0020(8) -0.0062(9)
    C20 0.1047(19) 0.0713(17) 0.0401(10) -0.0256(14) -0.0037(11) 0.0018(10)
    C21 0.0824(15) 0.0681(16) 0.0353(9) -0.0030(12) -0.0006(9) 0.0057(10)
    C22 0.0687(13) 0.0805(17) 0.0337(9) -0.0184(12) 0.0001(9) -0.0061(10)
    C23 0.0566(11) 0.0521(13) 0.0364(9) 0.0007(9) 0.0014(8) -0.0043(8)
    C24 0.0591(11) 0.0432(11) 0.0350(9) -0.0041(9) -0.0003(8) -0.0056(8)
    C25 0.0622(12) 0.0570(14) 0.0367(9) 0.0019(10) -0.0001(8) -0.0033(9)
    C26 0.0814(15) 0.0658(16) 0.0414(10) -0.0096(12) 0.0148(10) -0.0126(10)
    C27 0.0672(13) 0.0673(16) 0.0612(13) 0.0085(11) 0.0102(11) -0.0137(11)
    C28 0.0638(12) 0.0570(14) 0.0471(11) 0.0064(10) -0.0026(9) -0.0032(9)
_geom_special_details
;
Bond distances, angles <i>etc</i>. have been calculated using the rounded
fractional coordinates. All su's are estimated from the variances of the
(full) variance-covariance matrix. The cell e.s.d.'s are taken into account in
the estimation of distances, angles and torsion angles
;
loop_
    _geom_bond_atom_site_label_1
    _geom_bond_atom_site_label_2
    _geom_bond_site_symmetry_1
    _geom_bond_site_symmetry_2
    _geom_bond_distance
    _geom_bond_publ_flag
    O1 C1 . . 1.316(2) no
    O2 C1 . . 1.194(3) no
    O1 H1 . . 0.8200 no
    O3 C15 . . 1.307(2) no
    O4 C15 . . 1.180(3) no
    O3 H3 . . 0.8200 no
    N1 C8 . . 1.459(2) no
    N1 C9 . . 1.257(2) no
    N2 C12 . . 1.330(3) no
    N2 C11 . . 1.340(2) no
    N3 C22 . . 1.454(2) no
    N3 C23 . . 1.255(2) no
    N4 C26 . . 1.328(3) no
    N4 C25 . . 1.332(2) no
    C1 C2 . . 1.514(3) no
    C2 C3 . . 1.529(3) no
    C2 C7 . . 1.518(3) no
    C3 C4 . . 1.528(3) no
    C4 C5 . . 1.517(3) no
    C5 C6 . . 1.524(2) no
    C5 C8 . . 1.521(2) no
    C6 C7 . . 1.525(3) no
    C9 C10 . . 1.470(2) no
    C10 C11 . . 1.385(3) no
    C10 C14 . . 1.391(3) no
    C12 C13 . . 1.377(3) no
    C13 C14 . . 1.374(3) no
    C2 H2 . . 0.9800 no
    C3 H3A . . 0.9700 no
    C3 H3B . . 0.9700 no
    C4 H4A . . 0.9700 no
    C4 H4B . . 0.9700 no
    C5 H5 . . 0.9800 no
    C6 H6A . . 0.9700 no
    C6 H6B . . 0.9700 no
    C7 H7B . . 0.9700 no
    C7 H7A . . 0.9700 no
    C8 H8A . . 0.9700 no
    C8 H8B . . 0.9700 no
    C9 H9 . . 0.9300 no
    C11 H11 . . 0.9300 no
    C12 H12 . . 0.9300 no
    C13 H13 . . 0.9300 no
    C14 H14 . . 0.9300 no
    C15 C16 . . 1.510(3) no
    C16 C17 . . 1.523(3) no
    C16 C21 . . 1.506(3) no
    C17 C18 . . 1.534(3) no
    C18 C19 . . 1.506(3) no
    C19 C20 . . 1.511(3) no
    C19 C22 . . 1.531(3) no
    C20 C21 . . 1.527(3) no
    C23 C24 . . 1.474(2) no
    C24 C25 . . 1.390(3) no
    C24 C28 . . 1.385(3) no
    C26 C27 . . 1.385(3) no
    C27 C28 . . 1.366(3) no
    C16 H16 . . 0.9800 no
    C17 H17A . . 0.9700 no
    C17 H17B . . 0.9700 no
    C18 H18A . . 0.9700 no
    C18 H18B . . 0.9700 no
    C19 H19 . . 0.9800 no
    C20 H20A . . 0.9700 no
    C20 H20B . . 0.9700 no
    C21 H21A . . 0.9700 no
    C21 H21B . . 0.9700 no
    C22 H22A . . 0.9700 no
    C22 H22B . . 0.9700 no
    C23 H23 . . 0.9300 no
    C25 H25 . . 0.9300 no
    C26 H26 . . 0.9300 no
    C27 H27 . . 0.9300 no
    C28 H28 . . 0.9300 no
loop_
    _geom_angle_atom_site_label_1
    _geom_angle_atom_site_label_2
    _geom_angle_atom_site_label_3
    _geom_angle_site_symmetry_1
    _geom_angle_site_symmetry_2
    _geom_angle_site_symmetry_3
    _geom_angle
    _geom_angle_publ_flag
    C1 O1 H1 . . . 109.00 no
    C15 O3 H3 . . . 109.00 no
    C8 N1 C9 . . . 118.10(18) no
    C11 N2 C12 . . . 117.77(17) no
    C22 N3 C23 . . . 118.38(17) no
    C25 N4 C26 . . . 117.31(18) no
    O1 C1 C2 . . . 112.17(18) no
    O1 C1 O2 . . . 122.44(18) no
    O2 C1 C2 . . . 125.39(18) no
    C3 C2 C7 . . . 110.11(17) no
    C1 C2 C3 . . . 112.50(16) no
    C1 C2 C7 . . . 110.97(16) no
    C2 C3 C4 . . . 111.33(17) no
    C3 C4 C5 . . . 113.16(15) no
    C4 C5 C8 . . . 112.17(15) no
    C4 C5 C6 . . . 110.54(16) no
    C6 C5 C8 . . . 110.27(15) no
    C5 C6 C7 . . . 111.90(15) no
    C2 C7 C6 . . . 110.87(16) no
    N1 C8 C5 . . . 112.45(15) no
    N1 C9 C10 . . . 122.50(19) no
    C11 C10 C14 . . . 117.84(15) no
    C9 C10 C14 . . . 122.51(16) no
    C9 C10 C11 . . . 119.64(18) no
    N2 C11 C10 . . . 123.18(19) no
    N2 C12 C13 . . . 123.16(18) no
    C12 C13 C14 . . . 118.89(19) no
    C10 C14 C13 . . . 119.16(17) no
    C1 C2 H2 . . . 108.00 no
    C3 C2 H2 . . . 108.00 no
    C7 C2 H2 . . . 108.00 no
    C4 C3 H3A . . . 109.00 no
    C4 C3 H3B . . . 109.00 no
    C2 C3 H3B . . . 109.00 no
    C2 C3 H3A . . . 109.00 no
    H3A C3 H3B . . . 108.00 no
    C3 C4 H4A . . . 109.00 no
    C3 C4 H4B . . . 109.00 no
    C5 C4 H4B . . . 109.00 no
    C5 C4 H4A . . . 109.00 no
    H4A C4 H4B . . . 108.00 no
    C8 C5 H5 . . . 108.00 no
    C6 C5 H5 . . . 108.00 no
    C4 C5 H5 . . . 108.00 no
    C7 C6 H6A . . . 109.00 no
    C5 C6 H6A . . . 109.00 no
    H6A C6 H6B . . . 108.00 no
    C7 C6 H6B . . . 109.00 no
    C5 C6 H6B . . . 109.00 no
    C2 C7 H7A . . . 109.00 no
    C2 C7 H7B . . . 109.00 no
    C6 C7 H7A . . . 109.00 no
    C6 C7 H7B . . . 109.00 no
    H7A C7 H7B . . . 108.00 no
    C5 C8 H8B . . . 109.00 no
    H8A C8 H8B . . . 108.00 no
    C5 C8 H8A . . . 109.00 no
    N1 C8 H8B . . . 109.00 no
    N1 C8 H8A . . . 109.00 no
    N1 C9 H9 . . . 119.00 no
    C10 C9 H9 . . . 119.00 no
    N2 C11 H11 . . . 118.00 no
    C10 C11 H11 . . . 118.00 no
    N2 C12 H12 . . . 118.00 no
    C13 C12 H12 . . . 118.00 no
    C12 C13 H13 . . . 121.00 no
    C14 C13 H13 . . . 121.00 no
    C10 C14 H14 . . . 120.00 no
    C13 C14 H14 . . . 120.00 no
    O3 C15 C16 . . . 113.09(17) no
    O4 C15 C16 . . . 125.25(17) no
    O3 C15 O4 . . . 121.64(18) no
    C15 C16 C17 . . . 112.64(17) no
    C17 C16 C21 . . . 110.89(16) no
    C15 C16 C21 . . . 111.62(16) no
    C16 C17 C18 . . . 110.72(18) no
    C17 C18 C19 . . . 111.56(17) no
    C18 C19 C22 . . . 111.83(17) no
    C20 C19 C22 . . . 110.96(19) no
    C18 C19 C20 . . . 110.42(19) no
    C19 C20 C21 . . . 112.3(2) no
    C16 C21 C20 . . . 111.28(19) no
    N3 C22 C19 . . . 112.70(17) no
    N3 C23 C24 . . . 121.85(18) no
    C23 C24 C28 . . . 122.30(17) no
    C25 C24 C28 . . . 117.35(17) no
    C23 C24 C25 . . . 120.31(18) no
    N4 C25 C24 . . . 123.8(2) no
    N4 C26 C27 . . . 123.3(2) no
    C26 C27 C28 . . . 118.6(2) no
    C24 C28 C27 . . . 119.66(18) no
    C15 C16 H16 . . . 107.00 no
    C17 C16 H16 . . . 107.00 no
    C21 C16 H16 . . . 107.00 no
    C16 C17 H17A . . . 110.00 no
    C16 C17 H17B . . . 109.00 no
    C18 C17 H17A . . . 109.00 no
    C18 C17 H17B . . . 110.00 no
    H17A C17 H17B . . . 108.00 no
    C17 C18 H18A . . . 109.00 no
    C17 C18 H18B . . . 109.00 no
    C19 C18 H18A . . . 109.00 no
    C19 C18 H18B . . . 109.00 no
    H18A C18 H18B . . . 108.00 no
    C18 C19 H19 . . . 108.00 no
    C20 C19 H19 . . . 108.00 no
    C22 C19 H19 . . . 108.00 no
    C19 C20 H20A . . . 109.00 no
    C19 C20 H20B . . . 109.00 no
    C21 C20 H20A . . . 109.00 no
    C21 C20 H20B . . . 109.00 no
    H20A C20 H20B . . . 108.00 no
    C16 C21 H21A . . . 109.00 no
    C16 C21 H21B . . . 109.00 no
    C20 C21 H21A . . . 109.00 no
    C20 C21 H21B . . . 109.00 no
    H21A C21 H21B . . . 108.00 no
    N3 C22 H22A . . . 109.00 no
    N3 C22 H22B . . . 109.00 no
    C19 C22 H22A . . . 109.00 no
    C19 C22 H22B . . . 109.00 no
    H22A C22 H22B . . . 108.00 no
    N3 C23 H23 . . . 119.00 no
    C24 C23 H23 . . . 119.00 no
    N4 C25 H25 . . . 118.00 no
    C24 C25 H25 . . . 118.00 no
    N4 C26 H26 . . . 118.00 no
    C27 C26 H26 . . . 118.00 no
    C26 C27 H27 . . . 121.00 no
    C28 C27 H27 . . . 121.00 no
    C24 C28 H28 . . . 120.00 no
    C27 C28 H28 . . . 120.00 no
loop_
    _geom_torsion_atom_site_label_1
    _geom_torsion_atom_site_label_2
    _geom_torsion_atom_site_label_3
    _geom_torsion_atom_site_label_4
    _geom_torsion_site_symmetry_1
    _geom_torsion_site_symmetry_2
    _geom_torsion_site_symmetry_3
    _geom_torsion_site_symmetry_4
    _geom_torsion
    _geom_torsion_publ_flag
    C9 N1 C8 C5 . . . . -129.8(2) no
    C8 N1 C9 C10 . . . . -177.13(18) no
    C12 N2 C11 C10 . . . . -0.7(3) no
    C11 N2 C12 C13 . . . . 0.4(3) no
    C22 N3 C23 C24 . . . . -173.32(19) no
    C23 N3 C22 C19 . . . . -144.5(2) no
    C26 N4 C25 C24 . . . . 1.0(3) no
    C25 N4 C26 C27 . . . . -0.5(3) no
    O1 C1 C2 C3 . . . . 177.38(19) no
    O1 C1 C2 C7 . . . . -58.8(2) no
    O2 C1 C2 C3 . . . . -2.5(3) no
    O2 C1 C2 C7 . . . . 121.4(2) no
    C1 C2 C3 C4 . . . . 179.77(18) no
    C1 C2 C7 C6 . . . . 177.12(16) no
    C3 C2 C7 C6 . . . . -57.7(2) no
    C7 C2 C3 C4 . . . . 55.4(2) no
    C2 C3 C4 C5 . . . . -53.6(2) no
    C3 C4 C5 C6 . . . . 52.2(2) no
    C3 C4 C5 C8 . . . . 175.74(17) no
    C4 C5 C8 N1 . . . . 66.0(2) no
    C4 C5 C6 C7 . . . . -54.0(2) no
    C6 C5 C8 N1 . . . . -170.34(18) no
    C8 C5 C6 C7 . . . . -178.61(18) no
    C5 C6 C7 C2 . . . . 57.7(2) no
    N1 C9 C10 C11 . . . . 174.7(2) no
    N1 C9 C10 C14 . . . . -4.5(3) no
    C9 C10 C11 N2 . . . . -178.96(19) no
    C14 C10 C11 N2 . . . . 0.2(3) no
    C11 C10 C14 C13 . . . . 0.5(3) no
    C9 C10 C14 C13 . . . . 179.63(19) no
    N2 C12 C13 C14 . . . . 0.3(3) no
    C12 C13 C14 C10 . . . . -0.7(3) no
    O3 C15 C16 C17 . . . . 177.02(19) no
    O3 C15 C16 C21 . . . . -57.5(2) no
    O4 C15 C16 C17 . . . . -1.4(3) no
    O4 C15 C16 C21 . . . . 124.1(3) no
    C15 C16 C17 C18 . . . . -178.30(18) no
    C21 C16 C17 C18 . . . . 55.8(2) no
    C15 C16 C21 C20 . . . . 178.56(17) no
    C17 C16 C21 C20 . . . . -55.0(2) no
    C16 C17 C18 C19 . . . . -56.6(2) no
    C17 C18 C19 C20 . . . . 55.7(2) no
    C17 C18 C19 C22 . . . . 179.75(17) no
    C18 C19 C20 C21 . . . . -55.0(3) no
    C22 C19 C20 C21 . . . . -179.5(2) no
    C18 C19 C22 N3 . . . . 79.5(2) no
    C20 C19 C22 N3 . . . . -156.8(2) no
    C19 C20 C21 C16 . . . . 55.1(3) no
    N3 C23 C24 C25 . . . . -173.0(2) no
    N3 C23 C24 C28 . . . . 9.5(3) no
    C23 C24 C25 N4 . . . . -178.5(2) no
    C28 C24 C25 N4 . . . . -0.9(3) no
    C23 C24 C28 C27 . . . . 177.8(2) no
    C25 C24 C28 C27 . . . . 0.3(3) no
    N4 C26 C27 C28 . . . . 0.0(4) no
    C26 C27 C28 C24 . . . . 0.2(3) no
loop_
    _geom_hbond_atom_site_label_D
    _geom_hbond_atom_site_label_H
    _geom_hbond_atom_site_label_A
    _geom_hbond_site_symmetry_A
    _geom_hbond_distance_DH
    _geom_hbond_distance_HA
    _geom_hbond_distance_DA
    _geom_hbond_angle_DHA
    _geom_hbond_publ_flag
    O1 H1 N4 1_556 0.82 1.87 2.682(2) 171 yes
    O3 H3 N2 4_555 0.82 1.89 2.685(2) 164 yes
    C11 H11 O2 4_454 0.93 2.56 3.478(3) 168 yes
    C13 H13 O2 3_656 0.93 2.57 3.316(3) 137 yes
    C27 H27 O4 2_645 0.93 2.45 3.280(3) 148 yes
