# Supplementary material for: 4-({[(E)-Pyridin-3-yl­methyl­idene]amino}­meth­yl)cyclo­hexa­necarb­oxy­lic acid
Source: Acta Crystallogr Sect E Struct Rep Online. 2011 Apr 7;67(Pt 5):o1058. doi: 10.1107/S1600536811011779 (PMC3089300; doi:10.1107/S1600536811011779)
Supplement: Supplementary file 2 [file e-67-o1058-Isup2.hkl]

#
# h,k,l, Fc-squared, Fo-squared, sigma(Fo-squared) and status flag
#
data_I
_shelx_title ' NAT_3P in P2(1)/n'
_shelx_refln_list_code          4
_shelx_F_calc_maximum      133.65
_exptl_crystal_F_000      1056.00
_reflns_d_resolution_high  0.7489
 
loop_
 _symmetry_equiv_pos_as_xyz
 'x, y, z'
 '-x+1/2, y+1/2, -z+1/2'
 '-x, -y, -z'
 'x-1/2, -y-1/2, z-1/2'
 
_cell_length_a    12.7580
_cell_length_b    11.2504
_cell_length_c    18.8088
_cell_angle_alpha  90.000
_cell_angle_beta   94.720
_cell_angle_gamma  90.000
 
_shelx_F_squared_multiplier     1.000
 
loop_
 _refln_index_h
 _refln_index_k
 _refln_index_l
 _refln_F_squared_calc
 _refln_F_squared_meas
 _refln_F_squared_sigma
 _refln_observed_status
   2   0   0     2429.99     2094.08     20.47 o
   4   0   0      336.07      315.30      5.04 o
   6   0   0     1926.51     2085.56     32.09 o
   8   0   0        4.85        4.29      2.59 o
  10   0   0        9.46        7.39      3.24 o
  12   0   0       11.70       20.70      4.49 o
  14   0   0        2.93       -4.63      4.81 o
  16   0   0       26.84       17.33      6.96 o
   1   1   0      304.02      285.93      9.10 o
   2   1   0      471.47      405.56      3.48 o
   4   1   0      139.66       81.19      1.54 o
   5   1   0       14.31       31.42      1.38 o
   6   1   0       29.74       54.70      2.05 o
   7   1   0        0.03        0.88      1.07 o
   8   1   0      658.11      834.18      9.94 o
   9   1   0      673.42      710.69      9.39 o
  10   1   0        8.80       20.82      2.53 o
  11   1   0       43.23       42.57      3.92 o
  12   1   0        8.38       10.18      3.26 o
  13   1   0        3.95        4.77      3.69 o
  14   1   0        5.90        3.70      4.49 o
  15   1   0        5.97       13.58      4.75 o
  16   1   0        0.19        0.44      4.12 o
   0   2   0      385.20      194.86      9.69 o
   3   2   0     8931.29     8463.78     75.04 o
   4   2   0     1281.79     1169.38     10.06 o
   5   2   0        4.77       17.94      2.21 o
   6   2   0       40.76       41.16      2.13 o
   7   2   0      839.30     1002.48     11.82 o
   8   2   0      162.85      188.46      3.90 o
   9   2   0       40.61       44.18      2.37 o
  10   2   0        0.10       -1.40      1.79 o
  11   2   0       10.51       13.62      3.36 o
  12   2   0       37.11       36.82      4.53 o
  13   2   0        0.10       -3.26      3.47 o
  14   2   0        5.25        8.34      4.77 o
  15   2   0        7.09        3.26      4.76 o
  16   2   0        0.55       -0.43      4.81 o
   3   3   0     3229.07     3498.83     35.12 o
   4   3   0      634.77      599.44      6.99 o
   5   3   0     9151.05    10204.42     81.03 o
   6   3   0       31.72       10.28      1.37 o
   7   3   0      655.17      785.62     10.05 o
   8   3   0       72.00       88.32      3.49 o
   9   3   0       10.59       13.21      2.02 o
  10   3   0       10.79        3.92      2.32 o
  11   3   0       49.76       43.76      3.74 o
  12   3   0       23.03       28.53      4.23 o
  13   3   0        0.37       -3.22      3.22 o
  14   3   0       22.32       21.13     10.42 o
  15   3   0       12.77       18.10      5.47 o
  16   3   0        0.60        1.61      5.21 o
   0   4   0     7847.45     6840.17    117.09 o
   1   4   0      853.89      919.86     14.61 o
   2   4   0     7438.78     7597.15     88.92 o
   3   4   0     2380.68     2427.78     28.04 o
   4   4   0        2.55        7.73      1.85 o
   5   4   0     1430.15     1400.39     16.14 o
   6   4   0     1135.70     1258.79     12.98 o
   7   4   0        1.93        0.72      1.32 o
   8   4   0      172.08      172.42      4.51 o
   9   4   0       94.11      112.09      5.78 o
  10   4   0      203.01      210.21      6.49 o
  11   4   0       46.77       37.74      3.78 o
  12   4   0       17.11       16.01      3.41 o
  13   4   0        0.47       -4.16      4.16 o
  14   4   0       11.01       13.15      5.02 o
  15   4   0       15.56       15.31      5.52 o
  16   4   0        1.73        3.71      5.09 o
   1   5   0     3664.32     3529.83     44.72 o
   2   5   0      460.08      571.00      9.92 o
   3   5   0     4872.05     5589.96     83.77 o
   4   5   0     3318.19     3665.49     54.41 o
   5   5   0      263.88      218.37      7.14 o
   6   5   0      219.66      240.71      4.88 o
   7   5   0      307.61      309.44      5.73 o
   8   5   0      214.97      248.11      5.34 o
   9   5   0        6.81        0.33      2.28 o
  10   5   0       16.68       21.35      3.12 o
  11   5   0        0.70       -1.27      2.42 o
  12   5   0        3.69        0.20      3.84 o
  13   5   0        0.03       -0.56      3.27 o
  14   5   0        2.51       -4.13      4.36 o
  15   5   0        2.95        2.92      6.26 o
  16   5   0        1.63       10.10      9.69 o
   0   6   0     7959.46     8972.24    379.11 o
   1   6   0     1335.30     1508.44     29.25 o
   2   6   0     3764.44     3783.34     56.11 o
   3   6   0        1.16        0.84      2.42 o
   4   6   0      358.73      343.79      9.20 o
   5   6   0      195.77      243.11     23.51 o
   6   6   0      894.62     1064.92     16.54 o
   7   6   0      187.44      203.91      5.12 o
   8   6   0       80.30       74.19      3.66 o
   9   6   0        3.56        1.40      1.94 o
  10   6   0       16.83        8.61      2.89 o
  11   6   0       49.46       64.53      4.61 o
  12   6   0        1.92        0.92      3.05 o
  13   6   0        1.32       -3.36      3.36 o
  14   6   0        0.52       -1.58      3.68 o
  15   6   0       13.76        9.44      5.28 o
   1   7   0      422.49      423.17     12.83 o
   2   7   0      481.57      412.49     12.76 o
   3   7   0       23.13       22.16      4.30 o
   4   7   0      512.72      567.51     38.46 o
   5   7   0       81.57       71.35      6.54 o
   6   7   0       24.74       20.93      4.52 o
   7   7   0       46.93       50.50      3.92 o
   8   7   0       67.29       73.42      3.78 o
   9   7   0        8.44       15.45      2.61 o
  10   7   0       27.36       19.79      3.73 o
  11   7   0       27.92       32.76      3.99 o
  12   7   0       20.09       13.48      3.96 o
  13   7   0        5.55        2.64      3.70 o
  14   7   0        6.97       -1.16      3.82 o
  15   7   0        2.41        0.72      6.27 o
   0   8   0      321.20      268.69     15.05 o
   1   8   0      712.06      868.53     25.98 o
   2   8   0      190.87      204.70      9.33 o
   3   8   0       39.19       50.14      9.59 o
   4   8   0      366.56      407.19     13.84 o
   5   8   0       13.00        7.11      4.15 o
   6   8   0       41.88       55.94      7.22 o
   7   8   0      123.07      124.06      5.64 o
   8   8   0       12.91       15.29      2.56 o
   9   8   0       13.19       21.37      2.87 o
  10   8   0      140.78      134.65      6.90 o
  11   8   0        1.69        9.02      3.76 o
  12   8   0       27.23       31.98      5.35 o
  13   8   0        0.49       -0.99      4.25 o
  14   8   0        8.28        6.24      6.54 o
   1   9   0       40.06       38.09      5.61 o
   2   9   0      212.16      216.63     10.34 o
   3   9   0      101.50       92.20      7.80 o
   4   9   0       70.79       50.10      8.35 o
   5   9   0       11.34       15.13      5.02 o
   6   9   0        0.69       -1.27      3.96 o
   7   9   0       39.64       44.22      4.14 o
   8   9   0        7.90        7.10      3.17 o
   9   9   0       35.58       41.00      5.27 o
  10   9   0       19.79       22.51      4.22 o
  11   9   0        3.96        4.83      4.11 o
  12   9   0        0.73        0.22      4.39 o
  13   9   0        1.41        7.04      6.04 o
   0  10   0        2.32       -0.41      5.77 o
   1  10   0        0.02       -0.58      3.96 o
   2  10   0        0.01       -3.72      3.72 o
   3  10   0       75.14       66.70      7.36 o
   4  10   0       70.49       75.04      7.80 o
   5  10   0       80.66       50.22      6.96 o
   6  10   0       27.06       25.93     10.83 o
   7  10   0       54.72       28.77      4.60 o
   8  10   0        1.00       -0.02      3.15 o
   9  10   0        0.13       -0.02      3.28 o
  10  10   0        9.32       13.44      4.39 o
  11  10   0        0.32        4.11      4.26 o
  12  10   0       31.66       30.64      8.87 o
   1  11   0       70.39       74.62      8.44 o
   2  11   0       44.67       51.27      7.58 o
   3  11   0        5.45        3.51      4.81 o
   4  11   0        3.82       10.81      5.54 o
   5  11   0        0.05        0.10      4.81 o
   6  11   0        2.22       -2.63      4.87 o
   7  11   0        3.03        9.93      5.72 o
   8  11   0        1.93        3.95      3.34 o
   9  11   0        4.01        3.15      3.69 o
  10  11   0        4.21        3.15      4.34 o
  11  11   0        0.20        0.73      4.48 o
   0  12   0        0.85        5.98      7.63 o
   1  12   0        5.21        3.81      5.25 o
   2  12   0       25.13       27.15      7.42 o
   3  12   0        9.90        1.60      5.17 o
   4  12   0       19.76       12.45      6.49 o
   5  12   0        2.84        1.78      5.76 o
   6  12   0       12.34       11.70     11.55 o
   7  12   0        0.02       -2.58      5.39 o
   8  12   0        0.88        6.45      3.79 o
   9  12   0        0.36        6.39      4.54 o
  10  12   0        1.24        4.87      4.69 o
   1  13   0        0.74        8.32      6.04 o
   2  13   0        0.24       -2.87      5.32 o
   3  13   0        0.51       -1.94      7.11 o
   4  13   0        4.76        1.56      6.26 o
   5  13   0        5.20        6.03      6.54 o
   6  13   0        2.50        0.21      6.25 o
   7  13   0       16.47       16.80      7.43 o
   8  13   0        6.99        3.46      6.21 o
   0  14   0       15.12       14.64     10.10 o
   1  14   0        0.64        5.87      6.22 o
   2  14   0        2.84        9.87      7.04 o
   3  14   0        1.07        2.91      6.72 o
   4  14   0        2.78       -6.16      6.16 o
   5  14   0        3.05       -1.41      7.63 o
   6  14   0        0.09       -1.25      7.27 o
 -17   0   1        0.01        6.39      9.69 o
 -15   0   1       35.13       26.37      6.99 o
 -13   0   1      315.15      320.05     11.81 o
 -11   0   1      187.03      189.85      8.93 o
  -9   0   1       42.89       33.12      5.27 o
  -7   0   1      542.16      543.85      9.73 o
  -5   0   1      357.73      323.51      5.50 o
  -3   0   1     1054.13      739.19      7.60 o
  -1   0   1      448.47      492.19     18.72 o
   1   0   1      282.99      346.24      6.69 o
   3   0   1     6988.92     6336.78     66.47 o
   5   0   1      548.34      721.84      9.88 o
   7   0   1     2232.52     2578.07     39.74 o
   9   0   1      738.96      705.85     15.59 o
  11   0   1       75.19       91.04      8.38 o
  13   0   1        1.55        2.93      4.02 o
  15   0   1       18.98       21.66      6.89 o
 -16   1   1       23.54       25.22      5.18 o
 -15   1   1        4.27       -0.62      4.55 o
 -14   1   1        9.80       13.18      4.92 o
 -13   1   1        1.32        0.23      4.02 o
 -12   1   1      110.21      114.73      6.08 o
 -11   1   1        0.20       -1.12      1.98 o
 -10   1   1       13.63       17.21      2.33 o
  -9   1   1       10.92       15.36      2.10 o
  -8   1   1       96.72      111.66      3.83 o
  -7   1   1      587.35      594.37      6.93 o
  -6   1   1     2705.23     2777.49     23.66 o
  -5   1   1     1965.78     1718.95     13.58 o
  -4   1   1     2538.65     2420.11     16.65 o
  -1   1   1     3021.70     2927.71     31.06 o
   1   1   1      323.54      330.68      3.99 o
   2   1   1     1653.36     1594.34     11.36 o
   3   1   1     3622.27     3913.95     28.19 o
   4   1   1      597.26      620.96      5.35 o
   5   1   1     1313.02     1290.41     10.63 o
   6   1   1      170.59      158.77      2.95 o
   7   1   1      502.76      457.50      6.60 o
   8   1   1       44.21       40.96      2.55 o
   9   1   1      167.82      144.19      5.38 o
  10   1   1      245.14      276.76      9.32 o
  11   1   1       19.70       12.09      3.48 o
  12   1   1       88.83       92.13      7.54 o
  13   1   1        1.34       -1.00      2.97 o
  14   1   1        0.08       -0.83      4.16 o
  15   1   1        4.21        6.12      4.17 o
  16   1   1        0.47        2.86      6.28 o
 -16   2   1        1.36        0.57      4.84 o
 -15   2   1        0.64        3.59      4.81 o
 -14   2   1       89.37       85.43      7.80 o
 -13   2   1       56.15       44.34      7.39 o
 -12   2   1       11.59       10.18      3.51 o
 -11   2   1       82.74       75.16      5.34 o
 -10   2   1        8.61       12.03      2.20 o
  -9   2   1       58.47       66.97      3.25 o
  -8   2   1      300.91      344.97      5.38 o
  -7   2   1      415.84      446.43      6.66 o
  -6   2   1      321.43      399.21      5.39 o
  -5   2   1      717.74      751.79      7.61 o
  -4   2   1     1412.99     1242.02     10.55 o
  -3   2   1     1459.76     1732.87     15.44 o
  -2   2   1      388.70      407.15      5.11 o
  -1   2   1      976.75     1012.94     13.15 o
   0   2   1     1403.15     1389.13     21.85 o
   1   2   1     9106.31    10052.65    135.32 o
   3   2   1     3728.88     4110.98     33.01 o
   4   2   1       13.54        2.68      0.69 o
   5   2   1      392.46      526.84      5.55 o
   6   2   1        2.26       -1.05      1.05 o
   7   2   1      621.28      616.19      7.95 o
   8   2   1      908.22     1006.25     10.68 o
   9   2   1        0.00       -1.35      1.35 o
  10   2   1       18.00       14.77      3.27 o
  11   2   1        6.25        4.48      3.11 o
  12   2   1       30.18       26.47      4.24 o
  13   2   1       40.31       34.96      4.85 o
  14   2   1        8.34        7.90      5.85 o
  15   2   1        0.94        2.20      4.72 o
  16   2   1        0.17       -3.96      4.95 o
 -16   3   1        3.27        5.78      5.45 o
 -15   3   1       28.12       33.92      6.10 o
 -14   3   1       76.65       81.25      7.68 o
 -13   3   1        7.74        3.63      4.22 o
 -12   3   1       36.71       35.56      4.38 o
 -11   3   1       50.42       49.71      3.96 o
 -10   3   1       16.82       10.53      2.17 o
  -9   3   1      172.54      177.55      4.68 o
  -8   3   1      136.33      173.87      5.55 o
  -7   3   1        7.10        9.32      1.44 o
  -6   3   1      710.18      650.45      7.67 o
  -5   3   1      232.59      210.31      5.06 o
  -4   3   1      840.45      800.47      9.85 o
  -3   3   1      106.22      102.58      5.49 o
  -2   3   1     4989.67     5467.76     58.66 o
  -1   3   1      461.03      560.08     10.71 o
   1   3   1      693.11      507.77      7.99 o
   2   3   1      272.98      372.58      5.90 o
   3   3   1     6328.88     6608.21     64.46 o
   4   3   1      398.39      383.35      4.74 o
   5   3   1      273.00      274.67      3.87 o
   6   3   1     1213.31     1219.19     15.46 o
   7   3   1      519.76      525.85      7.74 o
   8   3   1       23.14       19.03      2.09 o
   9   3   1      214.20      205.98      5.89 o
  10   3   1      140.39      150.55      6.02 o
  11   3   1        1.09       -2.62      2.62 o
  12   3   1        0.33        0.32      3.27 o
  13   3   1        0.20        3.29      4.64 o
  14   3   1       10.39       11.63      4.89 o
  15   3   1        2.60       -3.05      4.32 o
  16   3   1        0.08       -4.51      4.51 o
 -16   4   1        8.64        1.98      5.28 o
 -15   4   1       11.30        5.79      4.91 o
 -14   4   1       11.91        9.28      7.34 o
 -13   4   1       36.97       45.93      6.10 o
 -12   4   1      111.16      123.92      8.78 o
 -11   4   1       68.99       53.77      4.23 o
 -10   4   1       28.30       20.49      3.30 o
  -9   4   1       85.69       76.58      3.66 o
  -8   4   1      160.90      189.83      4.09 o
  -7   4   1       62.55       88.35      2.96 o
  -6   4   1      660.81      689.10      8.13 o
  -5   4   1     1555.89     1848.80     22.00 o
  -4   4   1     4500.84     5001.78     61.99 o
  -3   4   1     1905.88     2032.50     23.82 o
  -2   4   1     1280.79     1274.21     20.79 o
  -1   4   1     2413.65     2128.67     28.04 o
   0   4   1        1.97        6.19      1.70 o
   1   4   1     1928.85     1692.49     22.55 o
   2   4   1      544.29      556.31      8.22 o
   3   4   1     2422.90     2595.29     29.88 o
   4   4   1     2491.51     2762.46     31.96 o
   5   4   1       10.27        4.81      1.64 o
   6   4   1     2642.27     2692.49     24.86 o
   7   4   1       11.95        9.22      1.55 o
   8   4   1        0.51       -1.51      1.91 o
   9   4   1       29.68       31.60      3.72 o
  10   4   1       49.32       47.15      3.75 o
  11   4   1        9.07       13.17      3.07 o
  12   4   1       37.33       33.03      4.58 o
  13   4   1        1.78        6.60      3.80 o
  14   4   1        5.55       -0.76      5.56 o
  15   4   1        1.80       -4.07      4.07 o
  16   4   1        1.23        2.62      5.19 o
 -16   5   1        0.81        6.44      7.11 o
 -15   5   1        1.65        3.76      4.76 o
 -14   5   1        2.84        6.39      5.83 o
 -13   5   1        4.25        6.21      3.96 o
 -12   5   1      106.23      108.39      5.90 o
 -11   5   1       30.00       35.02      3.87 o
 -10   5   1       11.89       13.02      2.96 o
  -9   5   1       14.34       10.54      2.10 o
  -8   5   1        7.31        2.08      1.55 o
  -7   5   1       35.08       44.93      2.33 o
  -6   5   1      195.78      167.31      4.26 o
  -5   5   1      467.65      545.16      8.68 o
  -4   5   1       62.22       56.69      8.07 o
  -3   5   1     2554.01     2664.96     57.39 o
  -2   5   1      878.53     1022.94     15.28 o
  -1   5   1      797.51      738.55     11.78 o
   0   5   1      952.09      874.69     13.35 o
   1   5   1      754.32      761.90     14.70 o
   2   5   1        2.71        5.64      2.53 o
   3   5   1      175.47      178.72      6.15 o
   4   5   1     2645.77     2807.27     42.94 o
   5   5   1      266.28      244.02      5.42 o
   6   5   1       33.38       25.44      2.45 o
   7   5   1      288.41      293.76      7.78 o
   8   5   1        2.66        2.48      1.63 o
   9   5   1      200.34      184.68      5.89 o
  10   5   1       38.45       39.39      3.69 o
  11   5   1        7.74        3.95      2.69 o
  12   5   1       15.46       12.71      3.37 o
  13   5   1        6.09        6.30      4.42 o
  14   5   1        7.83       20.49      5.23 o
  15   5   1        5.02        9.94      5.16 o
 -15   6   1       16.82       21.97      5.92 o
 -14   6   1       18.82       31.80      5.05 o
 -13   6   1        6.43       10.78      3.82 o
 -12   6   1      142.65      117.48      6.75 o
 -11   6   1       35.25       42.56      5.41 o
 -10   6   1      126.40      112.73      4.55 o
  -9   6   1      103.60       92.06      3.97 o
  -8   6   1      131.93      150.35      4.53 o
  -7   6   1        8.23        6.60      1.96 o
  -6   6   1      159.45      213.17      5.97 o
  -5   6   1       84.42      114.58      8.49 o
  -4   6   1      395.86      417.07     10.31 o
  -3   6   1      441.20      479.27     10.95 o
  -2   6   1     2559.62     2706.38     41.43 o
  -1   6   1      284.26      359.06     10.41 o
   0   6   1       90.67      123.80      5.90 o
   1   6   1      260.08      235.05     17.22 o
   2   6   1     3648.42     3661.29     66.85 o
   3   6   1       41.81       35.30      8.56 o
   4   6   1     1721.90     1780.53     36.30 o
   5   6   1     1171.64     1155.47     26.17 o
   6   6   1       96.77       74.30      4.06 o
   7   6   1        0.94        1.20      1.63 o
   8   6   1      408.32      387.03      6.99 o
   9   6   1        1.08        1.20      2.48 o
  10   6   1        9.88        6.66      3.69 o
  11   6   1        7.22        1.13      3.07 o
  12   6   1        1.57        3.03      3.03 o
  13   6   1        0.01       -3.96      3.96 o
  14   6   1        0.01        2.32      4.51 o
  15   6   1        0.74       -1.73      7.61 o
 -15   7   1        1.95       -3.59      6.20 o
 -14   7   1       11.80       15.10      4.49 o
 -13   7   1        3.65        3.48      3.99 o
 -12   7   1       45.80       32.24      4.72 o
 -11   7   1       12.69       18.67      3.94 o
 -10   7   1       37.61       51.19      3.71 o
  -9   7   1        3.25        0.70      2.34 o
  -8   7   1      145.23      167.50      5.22 o
  -7   7   1       14.59       17.90      2.93 o
  -6   7   1      181.37      229.37      7.37 o
  -5   7   1      553.40      578.43     16.40 o
  -4   7   1       12.21       17.69      4.14 o
  -3   7   1     1565.75     1621.23     33.90 o
  -2   7   1      476.82      467.39     14.02 o
  -1   7   1      116.57      114.59      9.28 o
   0   7   1        2.33        4.67      3.30 o
   1   7   1        6.14        1.39      3.13 o
   2   7   1      809.54      825.38     20.26 o
   3   7   1        0.00       -2.85      3.13 o
   4   7   1      113.88      132.23      8.76 o
   5   7   1       21.32       29.16      4.81 o
   6   7   1      146.56      150.74      8.92 o
   7   7   1      435.98      431.16     13.66 o
   8   7   1      173.81      150.96      6.34 o
   9   7   1       39.86       24.98      2.71 o
  10   7   1        0.29       -0.86      2.73 o
  11   7   1      109.29      101.12      5.64 o
  12   7   1       22.81       23.01      3.97 o
  13   7   1        0.70        2.53      3.71 o
  14   7   1        1.36        1.02      4.96 o
 -14   8   1       15.57       20.55      5.58 o
 -13   8   1       10.22       31.10      6.52 o
 -12   8   1        1.14        6.69      4.27 o
 -11   8   1       14.65       18.36      4.91 o
 -10   8   1       31.86       35.91      4.51 o
  -9   8   1        0.22       -1.31      2.42 o
  -8   8   1       48.78       53.37      3.63 o
  -7   8   1       32.18       22.96      3.32 o
  -6   8   1      148.44      118.74     18.87 o
  -5   8   1        0.03       -1.86      3.28 o
  -4   8   1       27.12       20.95      4.70 o
  -3   8   1       19.59       27.13     10.10 o
  -2   8   1        8.18       14.10      9.90 o
  -1   8   1       67.14       61.11      5.97 o
   0   8   1       78.77       96.32      7.43 o
   1   8   1       31.47       34.38      5.17 o
   2   8   1      316.51      351.71     12.53 o
   3   8   1       46.14       48.25     12.37 o
   4   8   1      302.85      277.75     11.57 o
   5   8   1        6.22       -1.72      3.70 o
   6   8   1      413.09      471.74     29.08 o
   7   8   1        4.28        7.45      2.86 o
   8   8   1        5.95       11.27      2.48 o
   9   8   1        5.18        3.29      3.20 o
  10   8   1        0.89       -3.17      3.17 o
  11   8   1       12.06        6.67      3.69 o
  12   8   1        6.27        9.15      4.39 o
  13   8   1        3.36        0.18      5.72 o
  14   8   1        0.10       -4.12      5.69 o
 -13   9   1       16.34       25.41      5.56 o
 -12   9   1        4.44       14.91      4.90 o
 -11   9   1        0.24        5.20      4.31 o
 -10   9   1        0.10        1.62      3.33 o
  -9   9   1        1.80        5.59      3.31 o
  -8   9   1       65.49       65.76      6.49 o
  -7   9   1        0.30       -0.59      2.70 o
  -6   9   1        0.72        1.51      4.07 o
  -5   9   1       34.59       26.58      5.39 o
  -4   9   1       13.54       13.93      4.71 o
  -3   9   1        1.38        2.77      3.85 o
  -2   9   1       16.52       11.83      6.39 o
  -1   9   1       35.68       31.66      6.29 o
   0   9   1       35.81       27.10      5.10 o
   1   9   1      132.36      168.92     10.27 o
   2   9   1        2.44       -0.19      3.57 o
   3   9   1       30.05       34.27      5.68 o
   4   9   1      765.80      775.56     35.16 o
   5   9   1      278.60      301.98     12.99 o
   6   9   1      122.44      120.54      9.46 o
   7   9   1       62.14       51.70      4.33 o
   8   9   1        2.38       -2.33      3.69 o
   9   9   1      110.98      109.58      6.38 o
  10   9   1       15.80       14.90      3.88 o
  11   9   1        0.45        3.05      3.79 o
  12   9   1        3.06        0.84      4.40 o
  13   9   1        0.23       -5.34      5.47 o
 -12  10   1        3.64        5.59      4.67 o
 -11  10   1        6.01        6.59      4.46 o
 -10  10   1        5.06        8.11      4.09 o
  -9  10   1        2.89        0.66      3.42 o
  -8  10   1       27.66       18.73      3.74 o
  -7  10   1        1.58       -2.89      2.89 o
  -6  10   1        2.57        0.79      4.28 o
  -5  10   1        2.02        1.65      6.50 o
  -4  10   1       22.39       41.35      6.69 o
  -3  10   1       50.72       47.99     11.44 o
  -2  10   1       41.42       38.22      6.19 o
  -1  10   1       56.64       55.86      6.85 o
   0  10   1        9.19       14.35      4.88 o
   1  10   1       75.41       70.14      7.36 o
   2  10   1       12.85        7.66      5.16 o
   3  10   1      159.05      163.48     10.97 o
   4  10   1        0.64       -0.75      4.30 o
   5  10   1        2.42        3.13      5.03 o
   6  10   1        2.41        2.10      4.72 o
   7  10   1        1.44       -1.31      3.29 o
   8  10   1        4.50        5.37      3.50 o
   9  10   1        4.93        1.18      3.51 o
  10  10   1        0.20       -0.80      3.63 o
  11  10   1        0.04        1.54      4.59 o
  12  10   1       21.66       32.75      7.65 o
 -11  11   1        0.44        4.34      4.58 o
 -10  11   1        2.57        4.40      4.20 o
  -9  11   1        0.25        2.23      6.57 o
  -8  11   1        0.84        0.42      3.25 o
  -7  11   1        1.95       -4.74      4.74 o
  -6  11   1        0.57       -4.63      4.70 o
  -5  11   1       11.88       19.49      5.98 o
  -4  11   1        0.03        0.10      4.67 o
  -3  11   1       12.28       14.09      5.40 o
  -2  11   1        7.41        0.09      4.72 o
  -1  11   1       13.31        6.31      5.10 o
   0  11   1        5.22       -1.47      4.59 o
   1  11   1       11.68       10.32      5.02 o
   2  11   1       25.93       25.20      6.41 o
   3  11   1      136.63      177.21     11.88 o
   4  11   1        1.48       -0.17      4.59 o
   5  11   1       38.34       51.85      7.65 o
   6  11   1       34.78       17.08     11.24 o
   7  11   1       26.56       37.25      8.04 o
   8  11   1        8.39        5.72      4.70 o
   9  11   1        3.62        3.45      3.85 o
  10  11   1        0.06        1.13      4.22 o
  11  11   1        1.20       -4.59      5.24 o
 -10  12   1        0.57        3.25      4.71 o
  -9  12   1        9.03        4.01      4.38 o
  -8  12   1        1.46        0.51      4.93 o
  -7  12   1        4.37       -0.92      5.66 o
  -6  12   1        8.08       10.21      6.09 o
  -5  12   1        2.42        8.68      5.89 o
  -4  12   1        5.32       -0.55      5.32 o
  -3  12   1        1.36        4.12      5.69 o
  -2  12   1        2.09        2.53      7.11 o
  -1  12   1        0.03       -3.64      5.46 o
   0  12   1       16.87       11.21      5.66 o
   1  12   1        0.56       -1.75      5.10 o
   2  12   1        5.84        4.97      9.79 o
   3  12   1        1.76       -4.64      4.64 o
   4  12   1       17.17        8.23      6.19 o
   5  12   1       27.23       30.92      7.42 o
   6  12   1       66.68       72.06      9.55 o
   7  12   1        3.78        0.30      5.97 o
   8  12   1        3.23        6.27      4.23 o
   9  12   1       15.98       19.92      5.10 o
  10  12   1       12.51       13.34      6.74 o
  -8  13   1        5.32        7.40      4.63 o
  -7  13   1        0.00       -1.65      7.84 o
  -6  13   1        7.39        7.31      6.63 o
  -5  13   1        1.23        2.82      6.48 o
  -4  13   1        0.32        0.09     10.10 o
  -3  13   1        0.01        1.85      5.90 o
  -2  13   1        0.02       -3.16      5.26 o
  -1  13   1        5.07        0.62      5.52 o
   0  13   1        7.66        0.01      5.97 o
   1  13   1        9.16        3.87      5.76 o
   2  13   1        0.01       -4.19      5.76 o
   3  13   1        5.18        4.54      8.35 o
   4  13   1       33.49       33.81      7.87 o
   5  13   1        2.41       -3.05      6.08 o
   6  13   1        1.57        6.57      6.83 o
   7  13   1        0.27       -0.32      6.43 o
   8  13   1        0.50       -5.12      6.33 o
  -6  14   1        7.79        1.86      9.69 o
  -5  14   1        0.02       -0.82      6.63 o
  -4  14   1        2.64        4.87      6.66 o
  -3  14   1        3.81        0.80      7.22 o
  -2  14   1        0.96       -5.90      5.90 o
  -1  14   1        3.32       -2.92      6.19 o
   0  14   1        0.47        2.07      8.45 o
   1  14   1        3.28       -5.44      6.29 o
   2  14   1       10.34       21.85      7.34 o
   3  14   1        0.26       -3.50     10.31 o
   4  14   1       21.46       14.91      7.51 o
   5  14   1        4.06       -3.42      6.78 o
   6  14   1        2.33       -8.87      9.90 o
 -16   0   2        8.00       28.91      7.98 o
 -14   0   2      151.91      149.67     11.70 o
 -12   0   2      270.97      264.32     10.13 o
 -10   0   2        4.74        9.35      3.10 o
  -8   0   2     1250.33     1500.61     25.20 o
  -6   0   2     1692.80     1746.57     20.76 o
  -4   0   2     6612.07     6423.50     62.11 o
   0   0   2        0.01       -0.28      0.28 o
   2   0   2     2915.50     2488.89     29.99 o
   4   0   2     2214.19     2663.24     29.45 o
   6   0   2        6.25       21.61      2.70 o
   8   0   2       41.64       33.56      3.91 o
  10   0   2       68.41       71.86      7.04 o
  12   0   2       80.09       71.82      6.60 o
  14   0   2        0.04       -4.95      4.95 o
  16   0   2        6.47        9.41      6.78 o
 -16   1   2       46.98       60.25      6.60 o
 -15   1   2        0.38        3.88      4.32 o
 -14   1   2       64.72       65.36      8.70 o
 -13   1   2       72.37       93.62     11.08 o
 -12   1   2        6.09        3.18      3.28 o
 -11   1   2        0.16       -1.36      2.10 o
 -10   1   2       86.70       78.22      4.70 o
  -9   1   2       50.57       39.07      2.56 o
  -8   1   2        2.84        7.45      1.50 o
  -7   1   2      184.09      167.07      3.48 o
  -6   1   2      339.13      217.47      3.28 o
  -5   1   2      554.75      728.14      9.01 o
  -4   1   2     3208.41     2494.21     18.56 o
  -3   1   2     1452.13     1263.37     15.16 o
  -1   1   2     3263.65     3566.84    122.16 o
   0   1   2       54.30       36.90      1.07 o
   1   1   2      279.55      313.76      3.19 o
   2   1   2      263.33      240.80      2.63 o
   3   1   2       59.46       53.41      1.57 o
   4   1   2      710.17      772.20      6.40 o
   5   1   2       22.27       28.11      1.19 o
   6   1   2     1797.72     1713.68     16.72 o
   7   1   2        2.93        4.43      1.20 o
   8   1   2       81.62       79.23      2.92 o
   9   1   2      136.33      137.89      4.48 o
  10   1   2       36.29       33.32      3.40 o
  11   1   2        4.05        4.83      2.79 o
  12   1   2       27.15       30.43      3.93 o
  13   1   2       11.86       10.95      4.68 o
  14   1   2        8.24        5.89      4.69 o
  15   1   2       10.39       14.10      4.52 o
  16   1   2        0.78        3.36      4.56 o
 -16   2   2        6.42        4.03      5.32 o
 -15   2   2       17.16       14.75      5.47 o
 -14   2   2        4.02        8.26      4.67 o
 -13   2   2       14.00       11.91      4.48 o
 -12   2   2       44.47       54.56      5.27 o
 -11   2   2       12.80       13.62      2.67 o
 -10   2   2      578.02      585.52     10.40 o
  -9   2   2       19.25        7.56      1.75 o
  -8   2   2        0.92       -0.41      1.39 o
  -7   2   2      102.47      108.54      3.28 o
  -6   2   2     2449.99     2485.93     22.69 o
  -5   2   2      999.86     1115.22      9.81 o
  -4   2   2     1072.53     1166.77      9.84 o
  -3   2   2     2742.21     2721.36     23.38 o
  -2   2   2      105.79      103.57      2.24 o
  -1   2   2      104.70      114.24      3.96 o
   0   2   2        1.61       14.25      1.88 o
   1   2   2     1535.09     1618.96     16.48 o
   2   2   2       17.35       12.43      1.00 o
   3   2   2      547.71      595.62      6.03 o
   4   2   2     2643.43     2524.13     20.27 o
   5   2   2      174.00      171.74      3.54 o
   6   2   2      148.98      186.22      3.66 o
   7   2   2       20.23       27.42      1.96 o
   8   2   2      169.10      176.99      4.68 o
   9   2   2       73.86       73.91      4.96 o
  10   2   2       25.10       16.13      2.93 o
  11   2   2       90.63       85.82      5.33 o
  12   2   2        0.12       -3.09      3.09 o
  13   2   2       28.82       25.68      4.61 o
  14   2   2        7.73        4.77      4.42 o
  15   2   2        2.74        9.11      5.13 o
  16   2   2        0.30       -1.16      4.97 o
 -16   3   2        0.49       -3.09      5.49 o
 -15   3   2       11.25        4.88      4.88 o
 -14   3   2        8.32        8.11      4.67 o
 -13   3   2       65.87       68.09      6.70 o
 -12   3   2        1.88        3.84      2.89 o
 -11   3   2       26.96       28.12      2.88 o
 -10   3   2       14.52       18.05      2.39 o
  -9   3   2       40.69       45.02      2.81 o
  -8   3   2      129.83      149.15      3.66 o
  -7   3   2       29.94       50.77      2.24 o
  -6   3   2      684.71      619.25      7.36 o
  -5   3   2      103.31      101.24      2.68 o
  -4   3   2     1637.95     1930.61     17.54 o
  -3   3   2      141.95      163.81      3.51 o
  -2   3   2     1485.38     1322.79     17.50 o
  -1   3   2      181.27      326.17     11.40 o
   0   3   2     6718.98     8066.63     96.58 o
   1   3   2      556.34      729.27     14.81 o
   2   3   2      476.99      478.37      6.36 o
   3   3   2      425.09      441.86      5.92 o
   4   3   2     1974.41     2031.96     17.69 o
   5   3   2       44.55       40.51      2.43 o
   6   3   2      152.07      186.33      4.04 o
   7   3   2       42.63       28.41      2.15 o
   8   3   2       13.05        9.50      2.21 o
   9   3   2      258.44      260.70      6.67 o
  10   3   2      148.94      142.23      6.85 o
  11   3   2       43.59       42.54      4.66 o
  12   3   2       16.63       14.94      3.93 o
  13   3   2        3.83       -1.19      7.90 o
  14   3   2       12.90       10.07      4.84 o
  15   3   2        8.13        4.25      4.93 o
  16   3   2        0.83        0.83      5.04 o
 -16   4   2        0.25       -0.77      5.18 o
 -15   4   2        8.14       10.40      5.66 o
 -14   4   2        2.97        1.62      4.49 o
 -13   4   2        4.17       -2.29      3.32 o
 -12   4   2       28.32       28.96      3.88 o
 -11   4   2       59.91       63.56      5.09 o
 -10   4   2        5.19        3.64      2.04 o
  -9   4   2        0.01        1.75      1.58 o
  -8   4   2        1.43       -0.77      1.36 o
  -7   4   2        0.47        1.70      1.27 o
  -6   4   2      468.22      619.06      8.37 o
  -5   4   2      264.22      265.84      4.90 o
  -4   4   2       12.27        6.79      2.41 o
  -3   4   2       21.82       38.79      5.66 o
  -2   4   2       53.84       68.85      3.66 o
  -1   4   2      851.29      692.59     10.80 o
   0   4   2        4.90        1.39      1.25 o
   1   4   2      284.21      240.14      6.87 o
   2   4   2        4.86        2.17      2.42 o
   3   4   2       55.67       46.91      2.54 o
   4   4   2      659.05      613.01      8.77 o
   5   4   2      762.92      786.91     11.57 o
   6   4   2      536.00      565.82      7.03 o
   7   4   2      358.31      362.10      8.37 o
   8   4   2      131.34      102.59      4.46 o
   9   4   2       16.23       18.80      2.80 o
  10   4   2       18.08       17.53      3.18 o
  11   4   2       24.07       15.07      3.04 o
  12   4   2        2.37       -0.73      3.13 o
  13   4   2       42.60       40.04      6.01 o
  14   4   2        0.76        6.31      4.88 o
  15   4   2        8.81        1.07      4.64 o
  16   4   2        0.01        2.96      5.54 o
 -16   5   2       26.48       40.26      7.33 o
 -15   5   2        3.71        5.42      5.03 o
 -14   5   2       47.58       53.65      5.62 o
 -13   5   2        7.94       16.24      4.30 o
 -12   5   2        3.12       -0.58      3.24 o
 -11   5   2        1.81       -1.21      2.70 o
 -10   5   2      128.47      138.57      5.65 o
  -9   5   2        1.94        1.65      1.71 o
  -8   5   2       15.32       19.05      1.95 o
  -7   5   2       42.19       61.22      2.80 o
  -6   5   2       39.97       30.90      2.45 o
  -5   5   2      150.40      172.31      4.51 o
  -4   5   2      327.51      304.71      7.98 o
  -3   5   2      677.69      713.59     14.55 o
  -2   5   2     1920.03     1964.36     35.33 o
  -1   5   2      255.09      308.35      6.47 o
   0   5   2       95.46      169.26      4.69 o
   1   5   2        0.62        5.76      1.73 o
   2   5   2     1942.76     2293.81     30.52 o
   3   5   2      872.80      918.79     16.78 o
   4   5   2      188.16      218.80      6.98 o
   5   5   2      502.32      585.26     11.28 o
   6   5   2        5.69        3.90      1.39 o
   7   5   2      822.09      828.12     10.91 o
   8   5   2      133.85      102.06      6.00 o
   9   5   2       14.71       13.30      2.78 o
  10   5   2      112.95      115.97      5.41 o
  11   5   2       29.89       28.76      3.95 o
  12   5   2        0.01       -2.79      2.79 o
  13   5   2        4.73        4.09      3.85 o
  14   5   2        0.00       -3.44      4.28 o
  15   5   2        1.99        2.53      5.01 o
 -15   6   2       13.88       19.56      4.94 o
 -14   6   2       29.24       27.75      4.90 o
 -13   6   2        3.81        0.57      3.56 o
 -12   6   2        0.07       -3.24      3.24 o
 -11   6   2       52.61       41.48      4.05 o
 -10   6   2      170.73      194.76      6.85 o
  -9   6   2       23.47       17.48      2.46 o
  -8   6   2       23.75       37.98      2.98 o
  -7   6   2       28.14       30.11      2.44 o
  -6   6   2      239.30      248.87      7.36 o
  -5   6   2       80.89      100.97      7.22 o
  -4   6   2      180.06      161.87      6.15 o
  -3   6   2      607.28      661.46     13.41 o
  -2   6   2      288.22      352.56     11.82 o
  -1   6   2     1885.91     1932.85     42.50 o
   0   6   2        9.46       12.25      3.28 o
   1   6   2        0.11       -1.91      2.05 o
   2   6   2        3.97        4.00      2.99 o
   3   6   2       66.84       66.20      6.29 o
   4   6   2        4.47        7.22      3.35 o
   5   6   2     1023.73     1052.35     24.71 o
   6   6   2       39.23       57.20      3.59 o
   7   6   2       36.24       38.27      2.72 o
   8   6   2        3.29        4.69      1.76 o
   9   6   2      230.17      213.88      7.40 o
  10   6   2       59.53       65.29      4.49 o
  11   6   2        1.22        3.50      2.80 o
  12   6   2        9.38        6.14      3.61 o
  13   6   2       15.19       14.57      4.11 o
  14   6   2        2.10        2.29      4.78 o
  15   6   2        0.00       -4.63      4.63 o
 -15   7   2        8.80       10.91      4.77 o
 -14   7   2        7.75       18.75      4.66 o
 -13   7   2       20.06       33.51     10.33 o
 -12   7   2       31.42       39.99      5.60 o
 -11   7   2       67.01       68.41      6.24 o
 -10   7   2        0.84        1.56      3.27 o
  -9   7   2       27.69       46.10      3.55 o
  -8   7   2       24.15       33.37      3.43 o
  -7   7   2       22.51       24.33      3.09 o
  -6   7   2       17.23       18.87      2.74 o
  -5   7   2       34.24       47.91      5.39 o
  -4   7   2        3.67        0.32      3.07 o
  -3   7   2        1.27        0.46      3.11 o
  -2   7   2        5.89       12.12      3.72 o
  -1   7   2     1289.48     1475.93     31.06 o
   0   7   2      285.69      242.65      9.47 o
   1   7   2       92.46       88.37      6.41 o
   2   7   2       39.59       30.66      4.52 o
   3   7   2       84.92       82.10      6.42 o
   4   7   2        4.93        6.33      3.49 o
   5   7   2      121.03      126.35      8.52 o
   6   7   2       96.87       67.48      6.78 o
   7   7   2      242.61      250.93      7.23 o
   8   7   2      108.73      115.07      4.42 o
   9   7   2      125.22      110.75      6.00 o
  10   7   2        1.86       -2.61      2.61 o
  11   7   2        0.02       -2.73      2.73 o
  12   7   2        7.10        5.93      3.36 o
  13   7   2        3.83       13.06      5.16 o
  14   7   2        1.72       -0.93      4.79 o
 -14   8   2        0.23        4.81      4.80 o
 -13   8   2        7.26       14.00      4.93 o
 -12   8   2        0.02        3.93      4.24 o
 -11   8   2        7.31       12.81      4.48 o
 -10   8   2        0.08       -3.07      3.07 o
  -9   8   2       73.18       59.08      4.05 o
  -8   8   2      205.42      191.55      5.72 o
  -7   8   2       72.26       73.59      4.59 o
  -6   8   2        5.83        1.82      3.72 o
  -5   8   2       48.83       40.62      5.61 o
  -4   8   2        4.16        2.25      3.55 o
  -3   8   2      217.59      212.80      9.70 o
  -2   8   2      146.88      115.06      7.80 o
  -1   8   2       52.66       54.31      5.75 o
   0   8   2      480.22      500.99     15.02 o
   1   8   2      172.61      169.39      8.52 o
   2   8   2      116.34      156.13      9.01 o
   3   8   2       38.25       50.60      5.83 o
   4   8   2      576.75      569.95     17.32 o
   5   8   2       32.24       26.69      6.70 o
   6   8   2        2.51       -1.83      9.18 o
   7   8   2      596.94      544.90     11.37 o
   8   8   2       10.22        3.78      2.24 o
   9   8   2       71.01       80.36      5.34 o
  10   8   2       20.66       13.49      3.71 o
  11   8   2        0.08       -0.94      3.41 o
  12   8   2       62.01       65.70      6.52 o
  13   8   2        0.01       -0.40      7.63 o
  14   8   2        4.26        0.33      6.48 o
 -13   9   2        0.28        3.32      4.60 o
 -12   9   2       17.56        9.69      4.71 o
 -11   9   2        1.38        5.15      4.19 o
 -10   9   2       14.53       14.15      5.18 o
  -9   9   2      133.23      126.95      5.62 o
  -8   9   2        2.79        1.18      3.11 o
  -7   9   2       78.62       76.45      5.04 o
  -6   9   2       13.83       11.70      4.72 o
  -5   9   2        8.61        5.69      5.67 o
  -4   9   2       86.60      106.50      8.24 o
  -3   9   2       31.71       48.14      6.12 o
  -2   9   2        0.05        1.65      5.46 o
  -1   9   2      198.84      193.82     12.68 o
   0   9   2       84.25       87.36      7.43 o
   1   9   2       11.44       15.60      4.58 o
   2   9   2        0.01       -0.12      3.86 o
   3   9   2       56.54       62.34      6.99 o
   4   9   2       32.06       31.09      5.76 o
   5   9   2        5.29        4.30      5.02 o
   6   9   2       55.94       66.66      7.81 o
   7   9   2       11.34        9.64      3.19 o
   8   9   2        4.07        5.63      3.05 o
   9   9   2        6.65        7.11      3.43 o
  10   9   2       35.58       25.90      5.09 o
  11   9   2        0.41       -3.17      3.59 o
  12   9   2       21.44       32.01      7.21 o
  13   9   2        6.88        9.50      6.70 o
 -12  10   2        4.20       14.11      5.14 o
 -11  10   2        6.96        3.93      4.50 o
 -10  10   2        0.00        5.06      4.14 o
  -9  10   2       12.85        8.68      4.31 o
  -8  10   2       15.07       18.99      4.32 o
  -7  10   2       31.62       22.16      3.75 o
  -6  10   2       42.35       37.84      6.75 o
  -5  10   2      110.08      114.51      9.15 o
  -4  10   2        8.17       14.89      4.88 o
  -3  10   2       11.06        5.63      4.55 o
  -2  10   2       20.80        9.10      7.42 o
  -1  10   2        1.64        1.70      4.15 o
   0  10   2      241.39      263.56     17.63 o
   1  10   2       88.78       88.46      8.17 o
   2  10   2       14.29        9.61      4.93 o
   3  10   2        9.35        6.24      4.74 o
   4  10   2        3.24        7.65      5.17 o
   5  10   2       12.22        5.67      4.96 o
   6  10   2       54.96       40.29      7.10 o
   7  10   2        4.21        3.83      3.67 o
   8  10   2       15.46       16.10      3.63 o
   9  10   2        0.17       -1.96      3.38 o
  10  10   2       79.07       88.29      7.43 o
  11  10   2        7.02       10.05      6.04 o
  12  10   2       11.58        6.71      6.19 o
 -11  11   2        0.18        5.32      4.58 o
 -10  11   2       21.84       23.01      5.34 o
  -9  11   2        1.81        5.13      4.09 o
  -8  11   2       11.97        5.64      3.54 o
  -7  11   2        1.27        0.45      3.90 o
  -6  11   2       55.59       60.79      8.15 o
  -5  11   2       13.62        8.07      5.17 o
  -4  11   2        4.51        6.46      9.79 o
  -3  11   2        1.02       -0.21      4.45 o
  -2  11   2       18.59       18.49      8.97 o
  -1  11   2       42.34       42.36      6.85 o
   0  11   2        0.41       -3.40      5.05 o
   1  11   2       86.23       67.47      7.92 o
   2  11   2       19.30       23.15      6.26 o
   3  11   2       51.34       55.53      7.94 o
   4  11   2        0.19        3.93      5.14 o
   5  11   2        2.03       -1.49      5.37 o
   6  11   2      165.70      135.36     11.51 o
   7  11   2       20.61       15.35     10.10 o
   8  11   2        9.37        2.10      3.40 o
   9  11   2       15.24       13.04      4.17 o
  10  11   2        9.11        7.64      5.28 o
  11  11   2        0.31       -4.12      5.83 o
 -10  12   2        1.21        4.98      4.84 o
  -9  12   2        0.68        2.18      5.08 o
  -8  12   2        3.92        9.22      4.50 o
  -7  12   2        7.43        2.77      5.60 o
  -6  12   2        2.17        0.50      5.15 o
  -5  12   2        1.45        1.03      5.19 o
  -4  12   2       10.47       16.04      6.33 o
  -3  12   2        0.61       -3.95      4.81 o
  -2  12   2       16.46        9.56      6.29 o
  -1  12   2       17.97       17.00      6.05 o
   0  12   2       13.30       13.33      8.25 o
   1  12   2        5.15       -3.28      5.22 o
   2  12   2        3.26        8.53      5.84 o
   3  12   2        4.45        6.99      5.54 o
   4  12   2        0.02        4.74      5.83 o
   5  12   2       17.62       13.95      6.80 o
   6  12   2        1.82       -0.17      9.18 o
   7  12   2       18.29       14.67      6.92 o
   8  12   2       25.11       39.18      5.06 o
   9  12   2       17.44       23.97      4.91 o
  -8  13   2        0.71       -4.12      4.22 o
  -7  13   2       14.63        9.07      9.69 o
  -6  13   2        4.83       -0.24      6.25 o
  -5  13   2        3.37       -3.03     10.93 o
  -4  13   2        4.04        0.82      8.97 o
  -3  13   2       41.06       34.72      7.87 o
  -2  13   2        8.02        6.74      6.08 o
  -1  13   2        0.73       -0.40      5.45 o
   0  13   2       26.71       49.49      8.42 o
   1  13   2       14.04       19.48      6.78 o
   2  13   2        9.76        5.89      6.02 o
   3  13   2        1.46        5.74      6.12 o
   4  13   2        5.39       -4.77      5.64 o
   5  13   2       11.62       11.50     12.48 o
   6  13   2        0.34        2.25      6.69 o
   7  13   2        5.41        9.12     11.96 o
   8  13   2        7.03        7.01      4.82 o
  -6  14   2        3.12       -6.60      9.49 o
  -5  14   2        4.69       17.40      7.71 o
  -4  14   2        9.76        6.08      7.35 o
  -3  14   2        6.15        6.98      6.70 o
  -2  14   2        5.44       -3.13      5.87 o
  -1  14   2        4.38        4.53      6.40 o
   0  14   2        0.13        4.36      6.41 o
   1  14   2        7.93       10.41      7.04 o
   2  14   2        1.82       -5.82      6.40 o
   3  14   2        3.87        7.29     15.57 o
   4  14   2        0.10       -3.69      6.40 o
   5  14   2        3.96       -4.18      6.83 o
 -17   0   3       18.15       20.83     10.10 o
 -15   0   3       50.71       62.15      8.67 o
 -13   0   3      121.44      115.09      9.95 o
 -11   0   3        6.27        2.53      3.08 o
  -9   0   3      106.36      114.76      5.62 o
  -7   0   3      807.20      787.72     14.52 o
  -5   0   3      347.88      476.43      6.39 o
  -3   0   3        0.00       15.60      2.17 o
  -1   0   3     1451.49     1266.11     14.00 o
   1   0   3      196.61      186.77      4.52 o
   3   0   3      222.21      246.04      4.79 o
   5   0   3       78.10       60.10      2.54 o
   7   0   3      100.63       92.20      5.31 o
   9   0   3        4.78        5.52      3.72 o
  11   0   3       43.29       46.68      7.14 o
  13   0   3       25.52       17.73      6.61 o
  15   0   3       12.80        5.57      8.45 o
 -16   1   3        0.36        2.85      4.45 o
 -15   1   3       40.78       48.38      5.72 o
 -14   1   3        5.50       12.05      5.06 o
 -13   1   3       61.10       60.86      8.80 o
 -12   1   3       11.45       13.26      3.48 o
 -11   1   3       12.65       17.50      2.71 o
 -10   1   3       29.87       21.46      2.45 o
  -9   1   3        1.41        1.00      1.50 o
  -8   1   3      148.02      185.88      5.64 o
  -7   1   3      159.61      198.04      4.02 o
  -6   1   3       32.56       25.70      1.39 o
  -5   1   3      682.77      573.93      5.19 o
  -4   1   3      836.34      808.36      7.90 o
  -3   1   3      330.20      211.27      2.24 o
  -2   1   3      421.76      366.09      3.04 o
  -1   1   3     1567.68     1710.33     15.59 o
   0   1   3     4722.01     5080.11     40.50 o
   1   1   3     2523.42     2738.83     21.03 o
   2   1   3     5295.99     5387.60     42.69 o
   3   1   3      120.65       91.53      1.75 o
   4   1   3      152.61      145.63      3.49 o
   5   1   3       37.70       33.89      1.56 o
   6   1   3       66.05       77.05      2.66 o
   7   1   3       20.28       19.76      2.00 o
   8   1   3        6.42        6.59      1.57 o
   9   1   3      111.80      115.28      4.10 o
  10   1   3        1.82        0.18      1.85 o
  11   1   3      153.00      171.72      7.06 o
  12   1   3       72.02       69.11      5.37 o
  13   1   3       35.80       37.92      4.64 o
  14   1   3       19.75       23.66      4.42 o
  15   1   3       19.55       25.30      5.25 o
  16   1   3        0.03        5.48      5.92 o
 -16   2   3       25.58       26.77      6.20 o
 -15   2   3        6.77       -3.19      4.63 o
 -14   2   3       11.98       13.99      5.04 o
 -13   2   3        1.54       -1.35      4.78 o
 -12   2   3       57.76       51.28      4.90 o
 -11   2   3        0.38       -1.74      1.96 o
 -10   2   3       74.37       83.20      3.68 o
  -9   2   3        8.84        9.22      1.74 o
  -8   2   3      200.58      277.14      5.50 o
  -7   2   3       33.21       23.18      2.07 o
  -6   2   3       86.01       82.83      2.24 o
  -5   2   3        2.65        1.24      0.76 o
  -4   2   3      706.13      776.17      6.94 o
  -3   2   3      224.32      274.84      3.36 o
  -2   2   3     1852.32     1996.83     22.00 o
  -1   2   3      617.90      564.25      7.86 o
   0   2   3     3875.45     3902.99     47.30 o
   1   2   3       67.24       67.73      2.25 o
   2   2   3     1101.86     1222.46     11.45 o
   3   2   3      418.57      432.47      4.57 o
   4   2   3     1057.38     1124.91     10.59 o
   5   2   3      440.44      446.94      5.85 o
   6   2   3       94.01      112.34      3.00 o
   7   2   3      469.12      453.43      8.01 o
   8   2   3      166.85      154.48      5.27 o
   9   2   3        0.15       -2.03      2.03 o
  10   2   3       83.71       93.40      5.44 o
  11   2   3       46.37       54.86      4.61 o
  12   2   3        1.93       -3.06      3.06 o
  13   2   3        9.29        4.37      5.45 o
  14   2   3        3.04       -0.10      3.76 o
  15   2   3        1.48        2.21      8.47 o
  16   2   3        0.47        7.18      4.53 o
 -16   3   3       22.89       26.12      6.36 o
 -15   3   3        0.89        2.96      5.85 o
 -14   3   3        0.95        1.28      4.48 o
 -13   3   3       49.89       46.97      5.94 o
 -12   3   3      236.21      219.25      7.91 o
 -11   3   3       23.57       28.42      3.30 o
 -10   3   3        1.79       -1.11      1.79 o
  -9   3   3        6.63        0.76      1.61 o
  -8   3   3      346.95      365.69      5.67 o
  -7   3   3      135.63      123.61      3.12 o
  -6   3   3      672.34      731.47      8.30 o
  -5   3   3     1125.87     1095.79     10.90 o
  -4   3   3      155.79      182.19      3.01 o
  -3   3   3      327.03      334.90      5.34 o
  -2   3   3        1.30        0.72      0.92 o
  -1   3   3      274.24      162.72      3.58 o
   0   3   3       70.32       37.31      5.60 o
   1   3   3      488.05      692.14     11.95 o
   2   3   3      551.76      466.01      6.30 o
   3   3   3      351.27      348.52      5.12 o
   4   3   3      119.56      134.66      2.65 o
   5   3   3      425.16      447.02      6.30 o
   6   3   3       62.54       78.17      3.56 o
   7   3   3       15.97       13.36      2.06 o
   8   3   3       83.77       93.36      4.11 o
   9   3   3        9.31        6.69      2.90 o
  10   3   3      316.51      308.26      9.40 o
  11   3   3        6.67        3.59      3.39 o
  12   3   3        3.35       -1.63      3.32 o
  13   3   3       12.45       14.04      4.88 o
  14   3   3        5.15       -0.09      4.44 o
  15   3   3        3.18        1.15      5.08 o
  16   3   3        6.38        8.00      5.58 o
 -16   4   3        1.55        0.71      5.25 o
 -15   4   3        0.00       -2.76      4.64 o
 -14   4   3        1.12       -2.04      4.15 o
 -13   4   3        0.02       -3.14      3.14 o
 -12   4   3        0.64        6.61      3.30 o
 -11   4   3        2.34       -2.43      2.59 o
 -10   4   3      139.44      154.45      5.21 o
  -9   4   3      106.41      101.13      3.53 o
  -8   4   3       66.61       57.01      2.63 o
  -7   4   3       17.56       28.17      2.20 o
  -6   4   3      633.46      846.81      9.99 o
  -5   4   3       21.72       16.51      1.77 o
  -4   4   3     1017.10     1050.55     13.45 o
  -3   4   3      844.99     1009.51     13.91 o
  -2   4   3     2743.72     2854.00     36.06 o
  -1   4   3      819.47      788.00     11.73 o
   0   4   3        5.78        1.99      1.17 o
   1   4   3       18.34       12.31      1.48 o
   2   4   3       53.04       44.63      2.36 o
   3   4   3      450.06      579.60      8.05 o
   4   4   3       59.96       76.55      3.46 o
   5   4   3      132.56      137.91      3.39 o
   6   4   3        6.85        4.91      1.73 o
   7   4   3      478.76      459.78      8.34 o
   8   4   3       44.29       35.48      3.07 o
   9   4   3       62.88       69.08      4.07 o
  10   4   3      102.07      116.67      5.22 o
  11   4   3       12.58        7.92      3.99 o
  12   4   3        5.33       10.88      3.80 o
  13   4   3        3.51        2.11      3.80 o
  14   4   3        1.15        6.76      4.86 o
  15   4   3        0.24        0.96      4.88 o
  16   4   3        0.15       -5.00      5.00 o
 -16   5   3        1.38       14.45      8.41 o
 -15   5   3        5.38       16.46      5.64 o
 -14   5   3       13.77       18.40      5.63 o
 -13   5   3       40.89       51.28      5.17 o
 -12   5   3        2.73        3.44      3.34 o
 -11   5   3      103.02       79.86      4.83 o
 -10   5   3       46.62       51.48      3.20 o
  -9   5   3       33.90       26.35      3.52 o
  -8   5   3        0.23       -0.15      1.51 o
  -7   5   3       12.14       17.90      1.89 o
  -6   5   3       49.61       34.60      3.03 o
  -5   5   3        1.70        3.92      1.65 o
  -4   5   3      364.89      368.08      8.65 o
  -3   5   3       18.09       38.64      3.12 o
  -2   5   3      178.17      158.61      4.53 o
  -1   5   3      700.11      841.20     12.99 o
   0   5   3     2245.36     2141.33     28.46 o
   1   5   3      237.38      189.11      5.05 o
   2   5   3     1106.69     1252.76     17.09 o
   3   5   3       18.63       16.47      2.65 o
   4   5   3      235.76      205.17      8.38 o
   5   5   3      135.33      131.37      4.31 o
   6   5   3       33.55       29.16      1.78 o
   7   5   3      258.17      288.62      6.56 o
   8   5   3      704.65      693.16     11.68 o
   9   5   3       13.87        6.15      2.76 o
  10   5   3      191.03      185.53      6.36 o
  11   5   3        8.46        2.84      2.81 o
  12   5   3        5.68        0.63      3.99 o
  13   5   3       16.82       26.56      4.82 o
  14   5   3       11.55       12.85      6.64 o
  15   5   3        0.31       -2.59      4.69 o
 -15   6   3        0.79        5.67      4.55 o
 -14   6   3       36.07       40.20      5.32 o
 -13   6   3       32.74       39.77      4.96 o
 -12   6   3        2.32        8.40      3.57 o
 -11   6   3        0.31       -0.67      2.42 o
 -10   6   3       17.66       20.72      2.80 o
  -9   6   3       44.21       42.90      3.36 o
  -8   6   3       12.03       11.36      2.02 o
  -7   6   3        1.47        5.51      1.74 o
  -6   6   3       22.14       17.61      2.52 o
  -5   6   3        1.17       -0.01      2.18 o
  -4   6   3     1539.50     1821.27     64.51 o
  -3   6   3      504.73      469.20     10.60 o
  -2   6   3       65.38       66.08      5.85 o
  -1   6   3      178.84      227.31     10.71 o
   0   6   3      153.22      118.91      5.20 o
   1   6   3       87.09      109.46      5.39 o
   2   6   3      211.73      287.65      9.83 o
   3   6   3       97.10       89.11      6.26 o
   4   6   3        1.49        8.45      3.35 o
   5   6   3      284.37      320.06     16.08 o
   6   6   3       64.64       78.01      3.70 o
   7   6   3      209.37      188.42      6.17 o
   8   6   3       77.58       76.96      4.27 o
   9   6   3      217.61      186.27      6.96 o
  10   6   3       42.42       37.85      3.75 o
  11   6   3        0.02       -0.82      3.50 o
  12   6   3       75.25       90.66      5.56 o
  13   6   3       28.74       40.17      5.65 o
  14   6   3        4.32        3.64      4.97 o
  15   6   3        0.00       -0.46     13.55 o
 -15   7   3        0.97        0.26      4.89 o
 -14   7   3        3.07        4.87      4.46 o
 -13   7   3        9.89       18.03      4.94 o
 -12   7   3       29.62       32.32      7.40 o
 -11   7   3       51.60       57.35      4.69 o
 -10   7   3       25.09       27.69      4.17 o
  -9   7   3        2.38       -2.32      2.32 o
  -8   7   3      117.36      130.06      4.92 o
  -7   7   3       56.43       64.82      6.85 o
  -6   7   3       27.03       33.35      3.06 o
  -5   7   3      259.47      293.02     15.67 o
  -4   7   3       64.65       98.93     15.16 o
  -3   7   3      142.02      127.89      6.92 o
  -2   7   3       15.74        7.30      3.28 o
  -1   7   3      622.88      698.94     17.79 o
   0   7   3        1.10       -0.05      2.84 o
   1   7   3      138.04      183.66      8.25 o
   2   7   3      100.67      128.54      8.25 o
   3   7   3      261.43      250.14     10.05 o
   4   7   3      132.66      100.67      7.42 o
   5   7   3      140.12      151.02      8.98 o
   6   7   3        5.84        1.98      2.64 o
   7   7   3       25.98       13.33      3.08 o
   8   7   3       56.83       63.55      4.61 o
   9   7   3       33.03       34.92      3.58 o
  10   7   3       19.38       14.98      3.25 o
  11   7   3       22.53       20.63      3.64 o
  12   7   3       10.39        7.04      4.20 o
  13   7   3        0.02       -3.83      4.46 o
  14   7   3        0.42       -4.35      4.35 o
 -14   8   3        0.04        4.50      5.05 o
 -13   8   3        1.34        0.31      4.46 o
 -12   8   3       77.09       80.62      7.17 o
 -11   8   3        0.57        0.62      3.92 o
 -10   8   3       67.79       75.85      4.66 o
  -9   8   3       48.89       53.50      4.05 o
  -8   8   3       10.15       12.11      2.84 o
  -7   8   3       20.41       19.97      3.29 o
  -6   8   3       65.72       48.04      5.90 o
  -5   8   3        9.12       -0.58      3.17 o
  -4   8   3       37.25       28.00      4.74 o
  -3   8   3       86.67       82.44      6.71 o
  -2   8   3        0.52        4.59      4.54 o
  -1   8   3      272.45      249.32     10.35 o
   0   8   3       35.07       32.68      6.39 o
   1   8   3        0.93        4.45      4.64 o
   2   8   3       37.03       54.83      6.12 o
   3   8   3       17.95       13.28      4.30 o
   4   8   3       41.59       23.00      8.45 o
   5   8   3      105.99      111.95     12.06 o
   6   8   3      182.02      186.53     19.49 o
   7   8   3       49.39       56.50      4.35 o
   8   8   3       14.63       14.23      3.24 o
   9   8   3        0.44        1.68      3.00 o
  10   8   3      121.46      119.08      7.50 o
  11   8   3       56.35       64.58      5.72 o
  12   8   3       39.58       31.13      6.20 o
  13   8   3        2.88        0.64     16.91 o
  14   8   3       11.98       30.41      8.02 o
 -13   9   3        2.13       -3.15      4.23 o
 -12   9   3       13.32       26.58      5.31 o
 -11   9   3        8.13        7.17      4.36 o
 -10   9   3       58.09       45.09      5.52 o
  -9   9   3       43.61       33.12      3.70 o
  -8   9   3       28.19       24.57      5.28 o
  -7   9   3        5.15        4.56      2.92 o
  -6   9   3       15.39        9.00      5.67 o
  -5   9   3        0.99        0.21      3.65 o
  -4   9   3        4.11       -3.71      3.71 o
  -3   9   3       96.26       86.65      7.36 o
  -2   9   3      149.51      134.68      8.96 o
  -1   9   3        5.31        2.21      3.78 o
   0   9   3      100.13      110.78      8.23 o
   1   9   3      514.96      546.79     27.43 o
   2   9   3       65.44       69.20      7.19 o
   3   9   3       28.39       30.56      5.76 o
   4   9   3      192.58      198.53     10.63 o
   5   9   3       89.63      106.63      9.03 o
   6   9   3       16.98       22.54      5.83 o
   7   9   3        1.77        0.32      2.76 o
   8   9   3        2.27       -3.36      3.36 o
   9   9   3        1.54        4.41      3.34 o
  10   9   3       38.71       41.69      9.49 o
  11   9   3       10.79       12.45      6.01 o
  12   9   3       22.67       25.82      7.29 o
  13   9   3        9.02       15.39      6.75 o
 -12  10   3        5.80        4.84      4.71 o
 -11  10   3        2.29        6.50      4.23 o
 -10  10   3       15.32       12.27      4.59 o
  -9  10   3        0.27       -1.13      2.89 o
  -8  10   3        0.25       -0.26      3.15 o
  -7  10   3       15.86        7.85      3.99 o
  -6  10   3        0.59        2.17      4.43 o
  -5  10   3       16.97       16.20      5.08 o
  -4  10   3        5.79        6.71      4.35 o
  -3  10   3       71.44       74.72      7.79 o
  -2  10   3        3.92       -0.05      3.85 o
  -1  10   3       15.20       23.91      8.45 o
   0  10   3       31.03       19.48      5.47 o
   1  10   3       11.49        8.76      4.96 o
   2  10   3        5.73        5.26      4.66 o
   3  10   3        4.00       -1.11      4.58 o
   4  10   3      118.17      114.98      9.77 o
   5  10   3       12.93       12.45      6.80 o
   6  10   3        0.00        3.01     10.41 o
   7  10   3        9.46        5.03      3.65 o
   8  10   3        0.17       -0.29      3.11 o
   9  10   3        7.70        8.09      3.78 o
  10  10   3       44.68       53.24      7.09 o
  11  10   3        7.90       11.38      5.57 o
  12  10   3       11.58        7.53      6.63 o
 -11  11   3        0.05       -3.52      4.38 o
 -10  11   3        0.17       -0.02      4.15 o
  -9  11   3        0.10        0.77      3.84 o
  -8  11   3        0.33        1.08      5.26 o
  -7  11   3       57.49       64.63      5.22 o
  -6  11   3        0.61       -3.81      4.96 o
  -5  11   3        0.55        1.03      4.67 o
  -4  11   3       13.72       24.99      5.96 o
  -3  11   3        0.71       -2.02      4.28 o
  -2  11   3       48.23       58.56      7.72 o
  -1  11   3        2.54       -0.03      4.45 o
   0  11   3        1.51       -4.54      4.54 o
   1  11   3        2.42        0.00      6.60 o
   2  11   3       29.43       28.01      6.20 o
   3  11   3        0.01       -1.56      5.77 o
   4  11   3       24.33       15.77      6.05 o
   5  11   3       93.49       87.85      9.40 o
   6  11   3        0.56        3.43      5.64 o
   7  11   3       84.35      112.42     12.17 o
   8  11   3        0.06        0.67      3.47 o
   9  11   3       19.98       24.80      4.65 o
  10  11   3        2.26        2.37      5.01 o
  11  11   3        0.72       -2.65      6.04 o
 -10  12   3        4.09        5.89      4.86 o
  -9  12   3       16.58       29.18      5.52 o
  -8  12   3        2.17       -3.22      4.06 o
  -7  12   3        4.78       -3.11      9.49 o
  -6  12   3        1.61        0.87      5.65 o
  -5  12   3       27.13       22.16      7.94 o
  -4  12   3        6.62       -2.89      5.77 o
  -3  12   3        0.49       -4.93      4.93 o
  -2  12   3        1.39       -2.45      4.81 o
  -1  12   3       58.41       49.93      7.79 o
   0  12   3       17.17        5.92      6.91 o
   1  12   3        0.99        0.61      5.34 o
   2  12   3       46.19       50.15      8.15 o
   3  12   3       49.55       40.78      7.72 o
   4  12   3       57.40       77.50      9.46 o
   5  12   3        1.80        0.46      5.75 o
   6  12   3        2.39        3.30      6.42 o
   7  12   3        6.65       16.79      7.18 o
   8  12   3        3.51        3.26      4.00 o
   9  12   3        0.00        1.63      5.29 o
  -8  13   3       22.22       30.31      5.73 o
  -7  13   3        0.37        0.29      5.35 o
  -6  13   3        4.15        6.60      8.66 o
  -5  13   3        0.53       -1.24      8.66 o
  -4  13   3        0.31       -4.33      5.54 o
  -3  13   3        1.92       10.77      6.40 o
  -2  13   3       41.95       32.84      7.44 o
  -1  13   3        1.66        0.13      5.88 o
   0  13   3        4.83        5.22      5.90 o
   1  13   3       19.92        8.01      6.39 o
   2  13   3        1.17       -1.36      5.64 o
   3  13   3        3.01       -2.07      5.68 o
   4  13   3       10.12        7.32      6.43 o
   5  13   3       13.82       14.91      7.34 o
   6  13   3        1.79       -0.05      6.69 o
   7  13   3        8.67       13.60      7.53 o
   8  13   3        0.18        4.41      5.46 o
  -5  14   3       40.29       43.92     12.37 o
  -4  14   3        2.84       -4.74      6.19 o
  -3  14   3       12.46       12.39      7.07 o
  -2  14   3        0.45       -5.54      6.04 o
  -1  14   3        0.01       -3.21      5.78 o
   0  14   3        0.08       -3.37      7.11 o
   1  14   3        9.01        8.09      6.62 o
   2  14   3        1.94       -0.24      7.53 o
   3  14   3        3.26        6.11      6.80 o
   4  14   3        0.15       -4.82      6.29 o
   5  14   3        0.01       -4.83     14.23 o
 -16   0   4      148.22      154.25     12.89 o
 -14   0   4      138.81      158.56     23.82 o
 -12   0   4       10.28        4.57      4.45 o
 -10   0   4       66.04       45.96      4.85 o
  -8   0   4      236.85      294.26      7.85 o
  -6   0   4        4.30        2.45      1.20 o
  -4   0   4      835.60     1076.22     13.04 o
  -2   0   4       33.97       16.70      1.68 o
   0   0   4     2447.68     2576.45     27.91 o
   2   0   4        0.62       -0.87      0.87 o
   4   0   4      363.70      339.69      6.57 o
   6   0   4      811.32      952.88     16.07 o
   8   0   4      153.29      103.51      7.63 o
  10   0   4      839.84      827.79     45.26 o
  12   0   4       12.40       16.99      5.08 o
  14   0   4        0.31       -2.35      9.56 o
  16   0   4       26.03       18.26     14.64 o
 -16   1   4        0.63       -0.34      4.36 o
 -15   1   4        2.90        2.76      4.06 o
 -14   1   4       78.26       73.62      7.29 o
 -13   1   4      107.79      110.49      7.90 o
 -12   1   4      156.29      128.17      7.84 o
 -11   1   4       97.26      104.15      6.13 o
 -10   1   4       55.31       54.93      3.29 o
  -9   1   4       88.26       78.31      4.45 o
  -8   1   4       17.19       31.44      2.04 o
  -7   1   4      120.39      145.17      3.88 o
  -6   1   4      203.20      239.47      3.55 o
  -5   1   4      210.09      229.47      2.85 o
  -4   1   4      353.79      465.70      4.58 o
  -3   1   4     1462.47     1439.89     12.03 o
  -2   1   4       22.19       11.73      0.61 o
  -1   1   4        8.95        2.63      0.41 o
   0   1   4     1265.91     1150.50      8.71 o
   1   1   4     1359.76     1306.50     10.00 o
   2   1   4      230.67      237.34      3.02 o
   3   1   4      275.51      251.71      3.69 o
   4   1   4     1240.95     1166.24     10.24 o
   5   1   4       88.27      111.84      2.72 o
   6   1   4       31.69       36.90      1.90 o
   7   1   4      125.05      121.30      4.76 o
   8   1   4      255.04      257.86      5.79 o
   9   1   4       16.76       16.66      2.62 o
  10   1   4        5.08        7.84      2.22 o
  11   1   4       68.49       64.81      4.94 o
  12   1   4      122.96      132.50      7.10 o
  13   1   4       98.66       98.28      6.50 o
  14   1   4       30.93       36.90      4.52 o
  15   1   4       13.48       11.97      5.83 o
  16   1   4        0.20        1.62      4.78 o
 -16   2   4       17.31       27.03      6.26 o
 -15   2   4       41.59       50.12     13.42 o
 -14   2   4       53.24       57.76      6.73 o
 -13   2   4       72.19       61.40      6.34 o
 -12   2   4        7.03        2.70      3.74 o
 -11   2   4       11.11        9.60      2.58 o
 -10   2   4        4.94        8.07      1.95 o
  -9   2   4        0.24       -1.39      1.39 o
  -8   2   4        8.36       16.07      1.72 o
  -7   2   4       34.50       41.90      1.98 o
  -6   2   4       73.17       69.21      2.05 o
  -5   2   4       18.96       19.30      1.09 o
  -4   2   4      220.04      298.71      3.57 o
  -3   2   4      646.96      582.44      5.88 o
  -2   2   4      324.80      343.91      5.90 o
  -1   2   4     1098.40     1046.18     13.56 o
   0   2   4      382.56      442.58      5.34 o
   1   2   4      186.31      218.87      2.92 o
   2   2   4     3559.99     3509.68     28.75 o
   3   2   4      457.39      483.26      5.02 o
   4   2   4      484.79      484.64      6.39 o
   5   2   4      950.57      919.23     11.19 o
   6   2   4      514.70      503.69      6.66 o
   7   2   4        0.43        4.72      2.25 o
   8   2   4      353.02      311.27     10.21 o
   9   2   4       28.37       35.53      4.46 o
  10   2   4       86.60       89.17      5.35 o
  11   2   4      124.24      121.46      6.43 o
  12   2   4      110.50      115.73      6.69 o
  13   2   4        2.25       -3.74      4.04 o
  14   2   4        0.46        2.37      4.13 o
  15   2   4        4.39        6.47      5.32 o
  16   2   4        2.17        2.38      4.54 o
 -16   3   4        5.18        1.10      8.15 o
 -15   3   4        0.65       -2.99      4.39 o
 -14   3   4       21.21       41.17      5.97 o
 -13   3   4       59.79       55.04      6.13 o
 -12   3   4      141.53      138.47      6.93 o
 -11   3   4      271.27      245.77      7.05 o
 -10   3   4       30.90       31.02      2.60 o
  -9   3   4       22.09       17.38      1.96 o
  -8   3   4       16.33       12.46      1.79 o
  -7   3   4        1.82        1.69      1.14 o
  -6   3   4      112.32      103.28      2.66 o
  -5   3   4       79.50      109.41      2.85 o
  -4   3   4        7.23        3.49      0.93 o
  -3   3   4      198.94      169.98      4.60 o
  -2   3   4      447.63      471.02      7.32 o
  -1   3   4      738.78      672.47      9.79 o
   0   3   4       11.63        4.05      1.10 o
   1   3   4     4903.19     4787.51     56.54 o
   2   3   4      192.58      165.31      3.51 o
   3   3   4      197.00      171.78      3.42 o
   4   3   4      236.76      280.65      6.97 o
   5   3   4       55.15       56.93      2.29 o
   6   3   4        2.73        4.71      1.50 o
   7   3   4        5.45        4.07      2.01 o
   8   3   4       18.61       18.61      3.28 o
   9   3   4       69.49       72.29      5.12 o
  10   3   4       50.63       58.60     10.96 o
  11   3   4        6.72        2.46      3.50 o
  12   3   4        5.72        0.51      3.69 o
  13   3   4        2.03        1.06      3.93 o
  14   3   4       13.59       13.27      4.60 o
  15   3   4        0.48        2.30      5.02 o
  16   3   4        9.10        6.04      7.28 o
 -16   4   4        5.66        6.56      5.37 o
 -15   4   4        0.62       -0.89      4.49 o
 -14   4   4       19.93       24.41      4.60 o
 -13   4   4        1.06       -3.20      3.20 o
 -12   4   4        3.35       -0.58      3.69 o
 -11   4   4       31.16       23.52      3.33 o
 -10   4   4        2.69        0.02      1.71 o
  -9   4   4       14.84       11.40      1.80 o
  -8   4   4       54.63       58.32      2.63 o
  -7   4   4       69.04       46.09      2.23 o
  -6   4   4       39.67       49.62      2.26 o
  -5   4   4      277.71      263.52      5.12 o
  -4   4   4       61.46       63.74      2.32 o
  -3   4   4       44.49       40.48      3.98 o
  -2   4   4      122.85      146.24      5.63 o
  -1   4   4      225.66      160.41      4.23 o
   0   4   4      393.08      299.57      6.70 o
   1   4   4      205.65      224.36      4.49 o
   2   4   4      323.04      302.48      5.94 o
   3   4   4       56.44       68.55      2.59 o
   4   4   4        7.60        5.66      1.51 o
   5   4   4        0.43       -0.44      1.28 o
   6   4   4     1053.97      964.25     13.46 o
   7   4   4      159.29      140.03      4.58 o
   8   4   4      188.03      190.14      5.54 o
   9   4   4      204.24      206.31      6.17 o
  10   4   4        2.69       -1.66      3.07 o
  11   4   4       43.07       50.30      5.21 o
  12   4   4       45.55       53.95      5.66 o
  13   4   4        6.43        2.99      3.99 o
  14   4   4        3.03        3.44      7.06 o
  15   4   4        8.44        9.29      7.00 o
 -16   5   4        2.35       -3.71      8.04 o
 -15   5   4        9.24        5.47      5.21 o
 -14   5   4        0.37       -1.63      3.69 o
 -13   5   4        0.73       -1.75      3.33 o
 -12   5   4      118.98      124.31      6.84 o
 -11   5   4        0.00       -2.84      2.84 o
 -10   5   4       22.40       12.10      2.42 o
  -9   5   4       79.46       77.13      3.53 o
  -8   5   4        3.60        5.48      1.64 o
  -7   5   4        3.39        2.69      1.54 o
  -6   5   4       59.95       70.25      2.88 o
  -5   5   4      207.15      253.66      5.28 o
  -4   5   4        0.04        1.40      1.81 o
  -3   5   4      218.45      251.86      6.70 o
  -2   5   4      120.54      101.90      5.73 o
  -1   5   4      244.84      227.90      6.81 o
   0   5   4      388.85      381.88      7.50 o
   1   5   4       10.27        8.13      2.39 o
   2   5   4        4.16       11.37      2.03 o
   3   5   4     1204.99     1162.39     25.22 o
   4   5   4       37.99       44.10      3.74 o
   5   5   4        0.05       -0.95      1.44 o
   6   5   4       11.03        6.55      2.24 o
   7   5   4      629.48      588.21     10.73 o
   8   5   4        0.02       -2.08      2.08 o
   9   5   4       17.86       12.36      2.94 o
  10   5   4       37.71       44.18      3.93 o
  11   5   4        0.19        2.60      3.40 o
  12   5   4       10.87        6.31      4.05 o
  13   5   4        1.50        1.01      3.96 o
  14   5   4        7.73        7.19      5.03 o
  15   5   4        1.41       -0.82      5.00 o
 -15   6   4        2.78        2.79      4.42 o
 -14   6   4        5.23        4.79      6.37 o
 -13   6   4        5.27       11.12      4.23 o
 -12   6   4       15.79       12.96      3.85 o
 -11   6   4       50.93       57.35      4.19 o
 -10   6   4        0.21       -0.38      2.35 o
  -9   6   4        0.75       -1.83      1.83 o
  -8   6   4       24.66       17.79      2.17 o
  -7   6   4      102.47      103.50      3.82 o
  -6   6   4       28.74       31.71      2.70 o
  -5   6   4       52.09       71.86      5.32 o
  -4   6   4        2.86       17.14      2.85 o
  -3   6   4       85.88       71.95      4.39 o
  -2   6   4       47.72       56.55      6.82 o
  -1   6   4      488.38      568.17     11.86 o
   0   6   4       33.42       37.19      4.15 o
   1   6   4       81.06       76.34      5.24 o
   2   6   4      183.39      182.05      8.09 o
   3   6   4       73.46      103.10      9.90 o
   4   6   4       23.07       27.76      4.51 o
   5   6   4       69.05       56.97      6.04 o
   6   6   4       85.93       94.97      4.01 o
   7   6   4       48.31       67.70      3.86 o
   8   6   4       76.32       72.19      4.30 o
   9   6   4        0.21       -0.70      2.58 o
  10   6   4       59.32       62.48      4.39 o
  11   6   4       18.11       16.05      3.41 o
  12   6   4        2.57        1.71      3.79 o
  13   6   4        3.36        1.19      4.06 o
  14   6   4        0.32        5.53      5.07 o
  15   6   4        1.67       17.95     10.60 o
 -15   7   4        2.05        1.24      8.66 o
 -14   7   4        1.81        3.21      4.78 o
 -13   7   4        9.83       11.08      4.88 o
 -12   7   4       44.05       52.76      5.97 o
 -11   7   4        5.49        5.23      3.21 o
 -10   7   4      103.87      107.74      6.05 o
  -9   7   4        0.82       -0.73      2.27 o
  -8   7   4        1.32        1.70      2.17 o
  -7   7   4       11.49        8.94      2.78 o
  -6   7   4        8.55       13.03      2.25 o
  -5   7   4        0.98        1.90      2.51 o
  -4   7   4        5.41        5.14      2.70 o
  -3   7   4       79.12       83.82      5.14 o
  -2   7   4        3.87        3.59      3.18 o
  -1   7   4      108.31       88.35     10.00 o
   0   7   4        2.74        3.36      4.74 o
   1   7   4       10.13       11.44      3.50 o
   2   7   4      122.80      142.54      7.78 o
   3   7   4       87.83       92.66      7.10 o
   4   7   4      462.29      416.59     13.77 o
   5   7   4      216.39      171.12     24.23 o
   6   7   4      191.85      195.74      6.86 o
   7   7   4        2.24        2.49      2.83 o
   8   7   4       19.86       17.59      3.12 o
   9   7   4        1.33        0.76      2.71 o
  10   7   4        2.06        2.25      2.77 o
  11   7   4       45.01       48.05      4.44 o
  12   7   4        5.81        7.87      4.27 o
  13   7   4        2.79        3.60      5.01 o
  14   7   4        0.97        0.19      5.13 o
 -14   8   4        0.93        1.12      4.86 o
 -13   8   4        3.65        3.20      4.45 o
 -12   8   4        1.03        5.27      4.30 o
 -11   8   4        7.86       19.30      4.77 o
 -10   8   4        3.09       -1.79      2.91 o
  -9   8   4       28.15       28.55      4.65 o
  -8   8   4        3.77        3.29      2.35 o
  -7   8   4       17.36        6.17      3.66 o
  -6   8   4       30.27       39.62      5.68 o
  -5   8   4       25.74       16.42      8.97 o
  -4   8   4        1.60        3.57      3.41 o
  -3   8   4       24.82       27.45      5.05 o
  -2   8   4       89.56      112.90     14.54 o
  -1   8   4      362.28      390.30     13.05 o
   0   8   4      352.17      384.83     13.04 o
   1   8   4       28.47       33.26      4.95 o
   2   8   4        6.55        3.49      3.61 o
   3   8   4       28.64        9.31      4.16 o
   4   8   4       11.50        3.28      4.07 o
   5   8   4      118.52      135.18     17.32 o
   6   8   4      327.89      336.05     13.96 o
   7   8   4       29.66       27.42      3.75 o
   8   8   4       62.71       55.27      4.59 o
   9   8   4        6.06        7.17      4.15 o
  10   8   4        3.48       -0.63      3.29 o
  11   8   4        0.16        0.65      4.49 o
  12   8   4        1.17        4.44      4.80 o
  13   8   4       23.96       41.91     12.99 o
 -13   9   4        1.64        7.83      5.00 o
 -12   9   4       11.16       18.31      5.19 o
 -11   9   4        8.99        3.79      4.14 o
 -10   9   4       14.10       15.38      3.87 o
  -9   9   4       33.36       31.52      4.29 o
  -8   9   4        3.90        3.56      3.01 o
  -7   9   4       82.46       78.39      5.08 o
  -6   9   4       49.73       38.86      5.83 o
  -5   9   4       18.63       23.30      4.99 o
  -4   9   4       14.24        9.59      4.95 o
  -3   9   4       18.43       32.94      5.39 o
  -2   9   4        3.78       14.35      4.45 o
  -1   9   4       63.18       65.89      6.85 o
   0   9   4       74.41       69.62      6.85 o
   1   9   4      174.83      197.36     10.18 o
   2   9   4       85.49       72.75      7.50 o
   3   9   4       90.49       86.14      8.08 o
   4   9   4      253.95      244.66     13.40 o
   5   9   4       16.05       13.96      5.52 o
   6   9   4       14.79       11.32      6.08 o
   7   9   4        1.33       -2.05      2.69 o
   8   9   4        1.53        3.23      3.08 o
   9   9   4        0.33       -0.81      3.39 o
  10   9   4        4.66       -0.40      4.41 o
  11   9   4        5.99        8.35      5.52 o
  12   9   4        1.89        5.91      5.97 o
  13   9   4        8.41        6.67      6.49 o
 -12  10   4        8.03       13.09      7.32 o
 -11  10   4        0.24       -0.38      4.13 o
 -10  10   4        1.41       -0.48      4.93 o
  -9  10   4        2.70        1.22      3.10 o
  -8  10   4       40.31       43.84      4.61 o
  -7  10   4        0.01        0.16      3.04 o
  -6  10   4        0.35       -4.39      4.45 o
  -5  10   4        0.47        0.93      4.37 o
  -4  10   4       28.69       33.86      5.97 o
  -3  10   4        7.75       20.25      5.02 o
  -2  10   4      141.89      157.96     12.78 o
  -1  10   4       79.39       74.87      7.58 o
   0  10   4       27.37       31.40      5.89 o
   1  10   4      299.54      317.70     13.41 o
   2  10   4       53.43       49.63      6.98 o
   3  10   4       54.28       48.31      6.96 o
   4  10   4       29.55       25.76      6.50 o
   5  10   4       34.30       29.54      6.70 o
   6  10   4        1.11        0.36      4.90 o
   7  10   4        6.17       -1.80      2.96 o
   8  10   4        0.03       -3.08      3.08 o
   9  10   4       47.91       51.63      5.25 o
  10  10   4        0.95        3.62      5.51 o
  11  10   4        6.61       15.87      5.66 o
  12  10   4       10.73        7.15      6.34 o
 -11  11   4        7.41        6.71      5.00 o
 -10  11   4        0.72        0.92      4.20 o
  -9  11   4        0.18        2.81      4.00 o
  -8  11   4        4.56        3.23      3.85 o
  -7  11   4       14.93       11.39      3.67 o
  -6  11   4        0.09       -0.01      4.59 o
  -5  11   4       67.01       57.18      8.76 o
  -4  11   4       10.64        4.23      5.10 o
  -3  11   4        2.54       -5.41      5.98 o
  -2  11   4       16.38       11.58      5.32 o
  -1  11   4       35.50       28.98      6.19 o
   0  11   4       29.49       27.21     10.93 o
   1  11   4       36.88       39.75     10.21 o
   2  11   4        0.67        4.06      5.24 o
   3  11   4      126.23      122.72     10.41 o
   4  11   4       11.65        3.87      5.45 o
   5  11   4        0.05        2.73      5.61 o
   6  11   4       15.51       -4.16      6.60 o
   7  11   4        5.55       12.08      8.56 o
   8  11   4        0.02       -0.18      3.40 o
   9  11   4        0.84        0.14      4.70 o
  10  11   4        0.00       -2.34      4.76 o
 -10  12   4        2.24        9.82      6.63 o
  -9  12   4        0.31        8.43      4.52 o
  -8  12   4        5.58       -2.72      3.68 o
  -7  12   4        0.01       -3.64      3.64 o
  -6  12   4        7.40        5.63      6.10 o
  -5  12   4        4.66       -4.84      4.84 o
  -4  12   4       63.30       60.77      8.36 o
  -3  12   4       16.31       24.85      6.62 o
  -2  12   4       59.14       53.45      7.92 o
  -1  12   4        0.19        0.15      5.14 o
   0  12   4       30.90       42.25     11.55 o
   1  12   4       69.57       82.00      9.48 o
   2  12   4       30.91       35.85      7.57 o
   3  12   4       42.86       31.70      7.58 o
   4  12   4        2.97       10.03      8.56 o
   5  12   4       30.99       24.78      7.07 o
   6  12   4        4.03        0.44      5.90 o
   7  12   4       22.40       26.06      7.72 o
   8  12   4        9.06       18.77      5.53 o
   9  12   4        0.10        3.74      5.07 o
  -8  13   4        0.04        0.60      4.45 o
  -7  13   4        4.99        1.63      4.40 o
  -6  13   4        1.06        9.49      9.07 o
  -5  13   4        2.22       14.85      9.69 o
  -4  13   4       24.38        6.23      6.48 o
  -3  13   4        4.35        7.87      6.26 o
  -2  13   4        8.76       15.51      7.10 o
  -1  13   4       12.61       10.74     12.58 o
   0  13   4        2.83        9.59      6.42 o
   1  13   4        6.63       -0.71      6.19 o
   2  13   4        1.26        8.32      6.92 o
   3  13   4        3.64       -0.99      5.83 o
   4  13   4        4.81       -2.69      6.14 o
   5  13   4        1.80        1.50      6.40 o
   6  13   4        3.02        5.75      6.63 o
   7  13   4        1.27        8.31      7.22 o
  -5  14   4        0.04       -7.22      8.25 o
  -4  14   4       19.24       28.04     11.14 o
  -3  14   4        0.00       -5.67      5.98 o
  -2  14   4       28.18       32.37      8.30 o
  -1  14   4        3.68        1.18      6.54 o
   0  14   4        1.64        2.47      6.56 o
   1  14   4        0.29       -5.72      6.04 o
   2  14   4        5.19       12.47     10.93 o
   3  14   4        3.54       10.08      6.92 o
   4  14   4       21.30       20.56     10.72 o
   5  14   4        2.84        1.86      7.44 o
 -15   0   5       18.77       13.99      6.43 o
 -13   0   5        0.00        4.58      4.64 o
 -11   0   5      129.52      132.21     14.23 o
  -9   0   5      110.28      118.21      6.84 o
  -7   0   5       41.05       34.97      2.99 o
  -5   0   5     1574.22     1465.64     19.56 o
  -3   0   5      320.01      429.83      6.00 o
  -1   0   5      493.29      473.91      5.00 o
   1   0   5    11299.58    11756.17    197.72 o
   3   0   5      934.38      958.58     13.49 o
   5   0   5     1573.75     1715.80     27.64 o
   7   0   5     2724.05     2620.10     50.29 o
   9   0   5      109.24       66.93      7.16 o
  11   0   5       73.77       81.10      7.37 o
  13   0   5        3.39       10.65      5.25 o
  15   0   5        2.74       13.36      7.94 o
 -16   1   5       26.24       21.57      5.16 o
 -15   1   5        4.02        2.65      4.29 o
 -14   1   5       65.49       60.98      6.70 o
 -13   1   5       30.27       37.24      5.47 o
 -12   1   5        2.16        2.34      3.49 o
 -11   1   5       20.15       15.69      2.48 o
 -10   1   5        7.92        5.08      1.76 o
  -9   1   5        0.69        0.92      1.44 o
  -8   1   5      415.36      450.62      6.60 o
  -7   1   5      530.51      519.30      6.42 o
  -6   1   5      256.86      259.93      3.77 o
  -5   1   5       23.10       24.63      1.25 o
  -4   1   5        0.55        0.35      0.48 o
  -3   1   5      245.64      284.31      2.97 o
  -2   1   5      124.12      149.97      1.51 o
  -1   1   5       19.76       17.43      0.80 o
   0   1   5       30.88       19.59      0.82 o
   1   1   5      106.18      114.38      1.85 o
   2   1   5      701.42      732.71      7.00 o
   3   1   5      810.48      800.82      7.84 o
   4   1   5    10615.04    11068.31     86.84 o
   5   1   5     3506.23     3557.99     31.74 o
   6   1   5      205.37      221.96      5.90 o
   7   1   5      108.67       83.16      5.42 o
   8   1   5       10.96       12.00      2.63 o
   9   1   5       10.54        6.99      2.12 o
  10   1   5        0.96       -2.03      2.03 o
  11   1   5      114.28      112.09      6.38 o
  12   1   5       87.20       75.90      7.01 o
  13   1   5       88.92       79.60      7.92 o
  14   1   5        0.85        2.28      3.53 o
  15   1   5        5.14        2.57      5.21 o
  16   1   5       22.04       13.89      5.29 o
 -16   2   5        5.66        9.52      4.59 o
 -15   2   5       11.81        9.80      5.81 o
 -14   2   5       64.27       76.39      7.26 o
 -13   2   5       39.58       32.68      7.26 o
 -12   2   5       11.84        6.55      3.92 o
 -11   2   5        0.06       -2.27      2.27 o
 -10   2   5        7.90        5.43      1.87 o
  -9   2   5       13.48       19.05      1.97 o
  -8   2   5       29.10       38.26      2.06 o
  -7   2   5      253.20      279.35      4.43 o
  -6   2   5      555.70      615.55      6.59 o
  -5   2   5        0.80        2.55      0.78 o
  -4   2   5        0.11        0.33      0.64 o
  -3   2   5       26.35       16.76      1.15 o
  -2   2   5     1744.92     1497.48     15.15 o
  -1   2   5      315.84      405.00      5.07 o
   0   2   5     1446.28     1314.63     12.88 o
   1   2   5      146.79      175.09      2.60 o
   2   2   5     1910.29     1981.22     17.02 o
   3   2   5     1945.69     1936.50     16.99 o
   4   2   5     1255.25     1376.52     13.77 o
   5   2   5      197.54      180.88      4.13 o
   6   2   5      578.05      505.74      9.06 o
   7   2   5      394.23      470.94      9.64 o
   8   2   5     1016.77      953.28     19.73 o
   9   2   5      804.79      760.69     13.59 o
  10   2   5       14.68        7.95      3.71 o
  11   2   5        0.14        0.78      3.36 o
  12   2   5       82.69       89.09      8.00 o
  13   2   5       10.32        7.23      4.01 o
  14   2   5        6.28        6.67      4.03 o
  15   2   5        0.69       -4.47      4.72 o
  16   2   5        2.92        4.21      5.06 o
 -16   3   5        9.46        4.85      5.05 o
 -15   3   5        0.06       -4.44      4.44 o
 -14   3   5       20.58       28.93      5.52 o
 -13   3   5        0.96        1.62      3.55 o
 -12   3   5       29.51       40.52      4.48 o
 -11   3   5       21.41       27.71      3.29 o
 -10   3   5      156.71      187.35      4.91 o
  -9   3   5        6.23        5.98      1.58 o
  -8   3   5        0.23       -0.15      1.27 o
  -7   3   5       79.20       79.51      2.66 o
  -6   3   5      500.90      501.84      6.64 o
  -5   3   5      298.14      312.26      4.51 o
  -4   3   5      901.01      975.69     10.24 o
  -3   3   5       46.68       67.64      1.82 o
  -2   3   5        2.05       -0.71      0.89 o
  -1   3   5      174.41      154.16      7.50 o
   0   3   5       14.89       18.10      1.29 o
   1   3   5       68.77       62.25      2.32 o
   2   3   5     5888.73     6300.21     53.66 o
   3   3   5     6452.20     7079.30     60.40 o
   4   3   5       83.04       86.00      2.69 o
   5   3   5       52.64       46.85      2.35 o
   6   3   5      408.38      380.72      6.43 o
   7   3   5        0.93       -0.04      2.99 o
   8   3   5       15.04       13.90      3.44 o
   9   3   5      696.98      610.58     12.07 o
  10   3   5      176.15      152.87      7.68 o
  11   3   5       44.27       42.80      6.61 o
  12   3   5       39.83       37.08      5.13 o
  13   3   5        8.46        7.31      4.27 o
  14   3   5        7.98        6.47      4.43 o
  15   3   5        6.80       12.44      5.66 o
  16   3   5        0.56       10.31     10.52 o
 -16   4   5        0.76       -5.00      5.00 o
 -15   4   5        1.63       -4.06      4.06 o
 -14   4   5       13.28        0.89      3.77 o
 -13   4   5      129.09      129.53      7.24 o
 -12   4   5       65.49       56.50      5.12 o
 -11   4   5      176.19      173.48      7.12 o
 -10   4   5        2.01        2.30      1.82 o
  -9   4   5       22.62       14.56      1.98 o
  -8   4   5       81.72      110.58      3.88 o
  -7   4   5       20.07       12.64      1.51 o
  -6   4   5        0.84        1.50      1.32 o
  -5   4   5       30.00       23.84      2.61 o
  -4   4   5      197.11      201.31      3.78 o
  -3   4   5      137.13      128.91      3.63 o
  -2   4   5      420.37      442.70      7.58 o
  -1   4   5      586.75      489.01      9.22 o
   0   4   5      673.52      856.22     12.38 o
   1   4   5       14.89       20.87      2.11 o
   2   4   5      209.80      204.77      4.35 o
   3   4   5       13.76       14.42      1.76 o
   4   4   5       92.04       73.72      3.27 o
   5   4   5        3.11        8.84      1.55 o
   6   4   5      316.20      346.79      6.70 o
   7   4   5      142.65      102.93      4.01 o
   8   4   5      158.96      122.27      5.13 o
   9   4   5      141.88      164.58      9.14 o
  10   4   5      220.36      203.86     10.39 o
  11   4   5       64.43       79.38      6.21 o
  12   4   5        6.04        1.81      4.05 o
  13   4   5        5.30       -0.85      3.88 o
  14   4   5        1.48        0.76      4.12 o
  15   4   5        0.02        7.12      5.64 o
 -15   5   5        0.02       -3.43      3.97 o
 -14   5   5        6.45        2.62      3.86 o
 -13   5   5        3.89        2.05      3.50 o
 -12   5   5       27.93       20.80      4.04 o
 -11   5   5        1.93       -0.76      2.96 o
 -10   5   5       21.03       16.10      2.58 o
  -9   5   5       79.83       74.08      3.25 o
  -8   5   5       23.10       18.89      2.09 o
  -7   5   5        5.53        9.14      1.77 o
  -6   5   5       19.32       17.60      2.09 o
  -5   5   5      182.43      198.34      4.58 o
  -4   5   5      149.81      186.31      5.71 o
  -3   5   5      544.83      545.56     14.13 o
  -2   5   5       11.30       11.73      2.18 o
  -1   5   5       23.15       15.24      2.26 o
   0   5   5     1508.86     1558.75     25.16 o
   1   5   5      104.82      132.22      4.32 o
   2   5   5     1087.30     1083.97     16.34 o
   3   5   5        2.48        6.57      2.84 o
   4   5   5        0.01       -0.42      2.17 o
   5   5   5        3.58        4.96      1.92 o
   6   5   5      582.12      570.36      9.48 o
   7   5   5      205.76      200.46      5.49 o
   8   5   5        7.18        5.08      2.54 o
   9   5   5       29.87       39.37      4.50 o
  10   5   5      113.25      132.50      7.31 o
  11   5   5       36.48       35.08      5.01 o
  12   5   5       13.15       13.26      5.64 o
  13   5   5       12.71       13.03      4.57 o
  14   5   5        2.14       -3.10      4.81 o
  15   5   5        0.31        5.90      5.42 o
 -15   6   5       11.26       13.83      4.84 o
 -14   6   5        4.11        7.63      4.13 o
 -13   6   5       21.05       19.83      4.37 o
 -12   6   5        0.57        3.40      5.81 o
 -11   6   5      148.36      133.23      6.46 o
 -10   6   5        2.56        1.58      2.47 o
  -9   6   5        6.65        5.69      2.38 o
  -8   6   5       76.69       95.43      3.96 o
  -7   6   5       32.68       34.89      2.57 o
  -6   6   5        2.73        0.80      1.63 o
  -5   6   5      109.10       99.38      4.31 o
  -4   6   5       14.40       10.39      2.58 o
  -3   6   5      220.12      220.39      6.78 o
  -2   6   5      484.80      500.93     12.41 o
  -1   6   5       64.35       52.05      3.81 o
   0   6   5       13.68        8.18      2.38 o
   1   6   5       44.18       32.97      3.41 o
   2   6   5       31.70       34.23      4.30 o
   3   6   5      112.16      108.30      7.29 o
   4   6   5     1927.22     1782.43     37.25 o
   5   6   5       18.01       17.46      4.59 o
   6   6   5       49.78       57.33      3.37 o
   7   6   5       60.03       40.47      3.31 o
   8   6   5     1791.80     1779.17     23.67 o
   9   6   5      268.57      287.81      7.62 o
  10   6   5       23.94       32.10      3.65 o
  11   6   5        2.04        5.80      4.86 o
  12   6   5       15.91       19.26      4.59 o
  13   6   5        1.36        0.97      4.29 o
  14   6   5       24.72       22.48      6.23 o
 -14   7   5       46.11       54.47      6.70 o
 -13   7   5        4.28       13.26      4.75 o
 -12   7   5        0.58        5.91      4.12 o
 -11   7   5        0.25       -1.90      3.01 o
 -10   7   5       46.74       40.42      4.10 o
  -9   7   5       45.68       30.69      3.27 o
  -8   7   5        8.13       11.00      3.41 o
  -7   7   5       21.31       13.70      2.45 o
  -6   7   5        9.54        8.84      2.16 o
  -5   7   5       41.08       53.23      4.42 o
  -4   7   5       46.44       34.67      3.69 o
  -3   7   5      287.00      320.78     11.11 o
  -2   7   5      258.05      291.18     11.91 o
  -1   7   5       44.49       60.10      7.22 o
   0   7   5       13.32       13.29      3.57 o
   1   7   5      227.78      210.39      8.97 o
   2   7   5       28.15       16.08      4.01 o
   3   7   5      239.81      190.04     16.70 o
   4   7   5       26.69       30.86      7.22 o
   5   7   5      124.12      113.15      8.66 o
   6   7   5       10.63       12.83      2.83 o
   7   7   5       53.80       61.44      7.71 o
   8   7   5       72.79       83.32      4.61 o
   9   7   5        1.24       -0.98      2.69 o
  10   7   5        4.93       10.77      3.05 o
  11   7   5        7.56       15.31      4.43 o
  12   7   5        3.17        6.93      4.21 o
  13   7   5        1.22        3.19      4.56 o
  14   7   5        0.32        2.10      5.22 o
 -14   8   5        5.45        6.29      5.01 o
 -13   8   5        0.09        5.18      4.55 o
 -12   8   5        4.65       -1.82      4.11 o
 -11   8   5        1.11        0.99      3.23 o
 -10   8   5       64.51       71.70      8.18 o
  -9   8   5       35.19       45.46      5.60 o
  -8   8   5        1.47        2.38      2.40 o
  -7   8   5       12.03        5.80      3.09 o
  -6   8   5        9.95        7.08      2.65 o
  -5   8   5       88.01       78.12      6.85 o
  -4   8   5       98.69       85.54     10.52 o
  -3   8   5        1.17       -0.71      6.39 o
  -2   8   5       22.34       21.41      5.16 o
  -1   8   5        0.17       -0.66      3.26 o
   0   8   5       18.15       15.14      5.16 o
   1   8   5      103.98       88.33      7.29 o
   2   8   5      598.27      560.56     16.98 o
   3   8   5        4.61       -2.30      4.54 o
   4   8   5       14.18        7.89      4.75 o
   5   8   5       34.33       44.53      6.62 o
   6   8   5      916.64      961.62     26.02 o
   7   8   5      107.60      128.84      8.51 o
   8   8   5       14.25       14.25      3.35 o
   9   8   5        0.03       -2.60      2.60 o
  10   8   5        8.66        4.77      4.58 o
  11   8   5        3.23        2.98      4.74 o
  12   8   5        0.34       -1.67      3.99 o
  13   8   5        0.16       -0.41      5.06 o
 -13   9   5       21.63       32.02      5.98 o
 -12   9   5        8.30        4.92      4.32 o
 -11   9   5        3.38        8.82      4.42 o
 -10   9   5       10.19        8.18      3.47 o
  -9   9   5        7.46       11.00      3.48 o
  -8   9   5        1.77        0.79      3.32 o
  -7   9   5       57.98       54.02      4.43 o
  -6   9   5        1.79       -0.23      4.23 o
  -5   9   5       67.99       68.64      7.32 o
  -4   9   5       29.69       32.06      5.22 o
  -3   9   5        9.34        3.72      9.69 o
  -2   9   5      148.80      164.50      9.04 o
  -1   9   5       35.30       26.45      5.10 o
   0   9   5       34.44       19.49      4.96 o
   1   9   5        0.90       -3.72      3.72 o
   2   9   5        3.32        8.14      4.51 o
   3   9   5      570.07      615.33     19.32 o
   4   9   5      129.81      105.80     16.29 o
   5   9   5      183.27      155.22     11.10 o
   6   9   5      338.77      346.76     14.77 o
   7   9   5        7.02        6.53      2.99 o
   8   9   5       26.97       33.15      5.42 o
   9   9   5       47.23       61.50      6.91 o
  10   9   5       19.09       22.71      5.57 o
  11   9   5        4.90       -1.90      4.68 o
  12   9   5       11.66       12.69      5.72 o
 -12  10   5        0.07       -5.16      5.16 o
 -11  10   5        0.42        2.78      4.32 o
 -10  10   5        8.07        6.23      4.36 o
  -9  10   5        0.20        3.08      3.21 o
  -8  10   5       22.69       18.05      4.25 o
  -7  10   5       20.35       16.82      3.67 o
  -6  10   5        9.02       25.13      5.87 o
  -5  10   5       14.28       10.88      4.72 o
  -4  10   5        1.30        5.44      4.72 o
  -3  10   5        7.30        7.90      4.60 o
  -2  10   5        0.52        5.78      4.58 o
  -1  10   5       95.96       97.45      8.52 o
   0  10   5        1.39        1.65      4.37 o
   1  10   5       27.88       29.99      5.83 o
   2  10   5        7.33        1.63      4.59 o
   3  10   5        5.11       10.63      5.17 o
   4  10   5       68.84       54.74      7.50 o
   5  10   5        5.65        6.62      5.40 o
   6  10   5        0.85        2.69      5.98 o
   7  10   5        0.71       -0.80      2.82 o
   8  10   5        5.09        4.22      3.38 o
   9  10   5        6.51       -2.88      4.48 o
  10  10   5        0.04       -3.84      4.61 o
  11  10   5        2.87        3.42      5.09 o
 -11  11   5        3.39       10.72      4.92 o
 -10  11   5        7.83        8.54      4.68 o
  -9  11   5       42.22       41.66      5.51 o
  -8  11   5        1.27       -0.28      4.16 o
  -7  11   5        0.37        1.02      3.59 o
  -6  11   5        0.64        4.02      5.03 o
  -5  11   5        5.14        1.38      5.10 o
  -4  11   5       18.58       19.82      5.90 o
  -3  11   5        7.10        2.24      5.26 o
  -2  11   5       20.76       20.22      5.76 o
  -1  11   5       82.52       80.30      8.44 o
   0  11   5        2.32        2.53      4.66 o
   1  11   5      160.74      169.30     11.81 o
   2  11   5       35.94       21.17      6.19 o
   3  11   5        2.48        3.61      5.45 o
   4  11   5      146.20      160.75     12.03 o
   5  11   5        3.61        5.89      5.84 o
   6  11   5        0.62        2.13      8.35 o
   7  11   5       44.92       55.61      5.78 o
   8  11   5        4.08        3.23      4.54 o
   9  11   5        7.93        8.65      4.93 o
  10  11   5       11.09       12.01      5.62 o
  -9  12   5        0.53       -1.24      4.25 o
  -8  12   5        1.45        4.58      4.32 o
  -7  12   5       10.63        5.70      4.03 o
  -6  12   5        7.13        9.28      8.25 o
  -5  12   5        8.44       15.04      6.31 o
  -4  12   5       14.92       17.94      6.19 o
  -3  12   5        2.60       -5.26      5.26 o
  -2  12   5        2.93        8.61      5.60 o
  -1  12   5       60.02       82.25      9.24 o
   0  12   5        0.87        3.00      7.22 o
   1  12   5      141.80      153.24     12.03 o
   2  12   5       20.70       26.35      6.83 o
   3  12   5        0.36       -5.05      7.01 o
   4  12   5       81.58      110.17     11.14 o
   5  12   5        0.04       -7.50     14.54 o
   6  12   5       46.74       52.03      8.80 o
   7  12   5        2.46        0.44      6.26 o
   8  12   5        3.28       -2.97      4.48 o
   9  12   5        1.79        6.72      5.43 o
  -8  13   5       11.78        3.49      7.63 o
  -7  13   5        0.23       -0.24      4.17 o
  -6  13   5        0.03       -2.47      7.42 o
  -5  13   5        1.12       -1.03      8.04 o
  -4  13   5        0.48       -1.47      8.35 o
  -3  13   5        0.21        8.70      6.80 o
  -2  13   5       16.28        3.90      7.32 o
  -1  13   5        8.80        3.92      6.12 o
   0  13   5        7.12        1.91      5.89 o
   1  13   5       17.18        9.90      7.94 o
   2  13   5       29.88       36.76      8.16 o
   3  13   5        2.70        2.89      6.27 o
   4  13   5        3.69       -4.23      6.42 o
   5  13   5        0.50       -0.49      7.22 o
   6  13   5        7.95        5.78      7.73 o
   7  13   5        0.37       -0.34      6.48 o
  -5  14   5        0.72       -3.92      9.49 o
  -4  14   5       13.73       24.13     11.34 o
  -3  14   5       20.31       22.48     10.52 o
  -2  14   5       14.75        7.53      6.80 o
  -1  14   5       13.79        6.87      8.76 o
   0  14   5        3.85       11.87      7.19 o
   1  14   5        6.55        5.32      6.56 o
   2  14   5       23.44       21.48      8.22 o
   3  14   5        2.91       14.28      8.76 o
   4  14   5       14.66       35.04      9.15 o
 -16   0   6       39.94       45.85     14.02 o
 -14   0   6       59.09       66.97      8.15 o
 -12   0   6      117.27      129.28     12.58 o
 -10   0   6        6.41        4.29      3.71 o
  -8   0   6        2.74        2.69      2.08 o
  -6   0   6      538.80      588.30     13.07 o
  -4   0   6     1178.14     1023.24     12.27 o
  -2   0   6     5633.40     6050.18     82.46 o
   0   0   6       61.87       81.54      1.68 o
   2   0   6     1133.54     1077.69     14.49 o
   4   0   6       86.62      102.87      5.12 o
   6   0   6        5.97        9.59      2.31 o
   8   0   6      835.31      706.30     19.75 o
  10   0   6     2356.47     2292.79     48.98 o
  12   0   6      929.76      981.64     23.27 o
  14   0   6        0.23       -0.25      4.78 o
  16   0   6        5.83       -6.75      6.75 o
 -16   1   6        3.02       -5.45      5.45 o
 -15   1   6       20.38       16.47      4.48 o
 -14   1   6        0.00       -2.23      3.60 o
 -13   1   6        0.60        6.40      4.12 o
 -12   1   6        7.87        8.51      3.93 o
 -11   1   6       69.31       65.50      5.48 o
 -10   1   6       14.11        5.28      1.79 o
  -9   1   6       23.96       24.20      2.06 o
  -8   1   6       78.93       60.68      2.49 o
  -7   1   6       17.24       24.32      1.93 o
  -6   1   6        0.00        0.20      0.59 o
  -5   1   6      619.91      588.80      5.71 o
  -4   1   6      261.70      320.57      3.66 o
  -3   1   6        2.67        2.20      0.53 o
  -2   1   6      471.28      481.35      4.31 o
  -1   1   6      353.56      372.53      4.29 o
   0   1   6      841.49      831.77      6.39 o
   1   1   6      903.32      882.26      7.17 o
   2   1   6     6489.44     6748.97     53.57 o
   3   1   6     1815.94     1809.73     15.84 o
   4   1   6       38.58       42.35      1.89 o
   5   1   6     1763.15     1839.81     20.25 o
   6   1   6     2637.20     2379.28     25.88 o
   7   1   6       23.08       23.11      3.23 o
   8   1   6        2.11       -2.05      2.47 o
   9   1   6        0.38       -2.74      2.74 o
  10   1   6        3.96       -3.44      3.44 o
  11   1   6      345.59      341.72     10.65 o
  12   1   6        2.46       -3.48      3.48 o
  13   1   6       45.03       43.64      5.20 o
  14   1   6        0.28       -1.01      3.71 o
  15   1   6       63.62       55.50      6.75 o
  16   1   6        2.86        1.35      5.09 o
 -16   2   6        5.34       15.77      4.77 o
 -15   2   6        1.85       -4.28      4.31 o
 -14   2   6      112.29      105.91     10.81 o
 -13   2   6        1.23        1.30      4.46 o
 -12   2   6        0.12       -2.92      2.92 o
 -11   2   6        9.12        7.31      3.04 o
 -10   2   6        0.01       -0.29      1.73 o
  -9   2   6       10.70       15.60      1.92 o
  -8   2   6       51.59       50.36      2.40 o
  -7   2   6       75.09       62.98      2.63 o
  -6   2   6        4.71        4.67      0.98 o
  -5   2   6      190.95      184.33      2.95 o
  -4   2   6      845.38     1013.90     11.23 o
  -3   2   6       12.42       31.61      1.18 o
  -2   2   6      264.93      249.42      3.56 o
  -1   2   6     4370.26     4399.96     37.32 o
   0   2   6     3966.63     3729.42     31.98 o
   1   2   6      206.37      291.16      4.69 o
   2   2   6     1983.94     2161.84     17.55 o
   3   2   6     3206.17     3323.75     26.33 o
   4   2   6      399.68      415.24      6.81 o
   5   2   6       44.78       46.92      3.15 o
   6   2   6      327.87      281.86      6.64 o
   7   2   6       25.38       27.91      2.92 o
   8   2   6        0.00       -0.45      2.07 o
   9   2   6      195.74      192.66      7.21 o
  10   2   6      891.15      817.92     23.17 o
  11   2   6        1.77       -1.70      4.04 o
  12   2   6       35.93       30.63      4.78 o
  13   2   6       71.59       77.70      7.78 o
  14   2   6       44.47       54.85      8.12 o
  15   2   6        3.62       -3.40      5.23 o
 -16   3   6       13.50       19.34      5.64 o
 -15   3   6        2.64        0.91      4.94 o
 -14   3   6       15.32       15.94      4.93 o
 -13   3   6        1.95        3.51      3.93 o
 -12   3   6        0.02        6.05      3.31 o
 -11   3   6       38.57       37.47      4.23 o
 -10   3   6      119.21       89.53      4.35 o
  -9   3   6       12.83       16.02      1.98 o
  -8   3   6       57.42       66.57      2.63 o
  -7   3   6        0.60        1.28      1.16 o
  -6   3   6      519.05      543.44      6.96 o
  -5   3   6      311.65      303.17      4.38 o
  -4   3   6       73.04       68.21      1.85 o
  -3   3   6        2.49        3.45      1.02 o
  -2   3   6      219.63      199.25      4.85 o
  -1   3   6      996.12     1050.97     13.00 o
   0   3   6        1.44        3.80      0.92 o
   1   3   6      623.58      738.98      8.45 o
   2   3   6      864.27     1045.22     10.57 o
   3   3   6     1605.94     1874.13     17.71 o
   4   3   6      151.72      201.44      4.92 o
   5   3   6     1646.36     1517.34     19.74 o
   6   3   6      234.35      225.58      6.72 o
   7   3   6       16.00        7.92      2.55 o
   8   3   6       44.60       56.13      4.22 o
   9   3   6      219.16      200.54      7.49 o
  10   3   6      236.70      252.86      8.59 o
  11   3   6      165.80      152.32      8.15 o
  12   3   6      134.58      124.71      7.94 o
  13   3   6       93.73      104.12      7.59 o
  14   3   6       10.90        1.79      4.44 o
  15   3   6        0.68        1.64      5.32 o
 -16   4   6        0.34        3.20      5.15 o
 -15   4   6        1.96        6.74      4.55 o
 -14   4   6        0.00       -2.07      3.58 o
 -13   4   6       23.43       16.79      4.09 o
 -12   4   6       28.32       25.98      4.21 o
 -11   4   6        6.94        4.32      3.18 o
 -10   4   6       34.48       32.75      2.89 o
  -9   4   6        2.98        8.98      1.84 o
  -8   4   6       59.71       78.48      2.97 o
  -7   4   6       87.43      106.95      3.46 o
  -6   4   6       94.57       85.83      3.24 o
  -5   4   6       18.70       25.88      1.76 o
  -4   4   6      113.80      134.03      3.02 o
  -3   4   6     1292.71     1404.86     19.05 o
  -2   4   6      315.90      320.56      6.85 o
  -1   4   6      608.92      664.93     11.85 o
   0   4   6     1113.34     1172.31     14.60 o
   1   4   6     2439.05     2501.97     26.46 o
   2   4   6        0.06        1.04      1.20 o
   3   4   6      836.45      862.58     11.67 o
   4   4   6       68.64       45.56      3.36 o
   5   4   6       19.74       21.62      6.75 o
   6   4   6      197.12      198.23      4.82 o
   7   4   6      236.45      213.17      5.36 o
   8   4   6       88.02       80.76      5.49 o
   9   4   6      290.07      277.83      9.79 o
  10   4   6      938.33     1014.61     19.32 o
  11   4   6      113.53       91.44      8.33 o
  12   4   6        5.87       13.01      4.57 o
  13   4   6        3.21       -3.06      4.95 o
  14   4   6        6.47        8.02      4.69 o
  15   4   6        5.20        8.31      5.44 o
 -15   5   6        1.21        3.46      4.22 o
 -14   5   6        3.04        2.84      3.86 o
 -13   5   6       71.59       68.06      5.78 o
 -12   5   6        0.09        4.47      3.42 o
 -11   5   6       12.20       12.71      3.02 o
 -10   5   6        0.00       -2.11      2.11 o
  -9   5   6        0.08       -1.71      1.79 o
  -8   5   6      126.67      111.52      3.82 o
  -7   5   6       66.64       70.41      3.12 o
  -6   5   6      182.55      195.69      4.41 o
  -5   5   6      425.50      436.69      7.50 o
  -4   5   6      697.86      753.73     13.89 o
  -3   5   6      172.69      174.31      5.80 o
  -2   5   6      463.39      474.36     11.40 o
  -1   5   6        0.25       -0.96      1.61 o
   0   5   6      969.42     1070.59     15.63 o
   1   5   6      756.81      765.32     12.34 o
   2   5   6       70.31      123.96      5.69 o
   3   5   6        5.98        3.00      2.76 o
   4   5   6       97.16      109.16      3.90 o
   5   5   6      288.22      245.06      5.33 o
   6   5   6      458.33      433.57      7.90 o
   7   5   6      170.47      202.10      7.47 o
   8   5   6      395.71      378.75      8.25 o
   9   5   6       81.34       92.58      6.43 o
  10   5   6       85.72       76.71      7.23 o
  11   5   6      178.30      202.12      9.37 o
  12   5   6        0.25        1.44      5.98 o
  13   5   6       19.00       22.89      5.23 o
  14   5   6        1.27       -3.67      4.59 o
  15   5   6        6.52        3.74      5.59 o
 -15   6   6        0.03        0.78      4.93 o
 -14   6   6        0.29       -2.25      5.92 o
 -13   6   6        6.31        9.40      4.69 o
 -12   6   6       12.78        6.92      3.52 o
 -11   6   6       98.02      105.43      5.96 o
 -10   6   6        5.72        3.39      2.85 o
  -9   6   6        0.00        3.63      2.40 o
  -8   6   6        0.83       -1.89      1.89 o
  -7   6   6       16.56       17.99      2.20 o
  -6   6   6       91.54      116.21      4.75 o
  -5   6   6      218.99      208.36      5.01 o
  -4   6   6        7.10        8.48      2.49 o
  -3   6   6      102.50       90.73      5.20 o
  -2   6   6       42.71       46.51      3.68 o
  -1   6   6      121.73      152.80      9.67 o
   0   6   6       92.00       86.96      4.00 o
   1   6   6        5.34        8.58      2.48 o
   2   6   6       20.81       16.06      5.16 o
   3   6   6        5.50       31.83     27.53 o
   4   6   6       95.11      107.04     23.40 o
   5   6   6      100.74       98.42      4.50 o
   6   6   6       51.83       61.97      4.90 o
   7   6   6       23.33       25.20      4.69 o
   8   6   6      589.72      587.54     10.72 o
   9   6   6        0.27        1.29      2.66 o
  10   6   6      103.94      106.06      6.93 o
  11   6   6       49.78       49.49      6.84 o
  12   6   6       45.15       52.36      6.54 o
  13   6   6       26.63       13.15      4.99 o
  14   6   6       36.22       39.85      6.88 o
 -14   7   6       11.11       14.56      5.27 o
 -13   7   6        2.96        1.30      4.20 o
 -12   7   6        0.13       -1.72      3.17 o
 -11   7   6       44.36       42.41      4.52 o
 -10   7   6        2.20        2.56      3.00 o
  -9   7   6       21.33       23.71      3.15 o
  -8   7   6      123.15      127.80      5.14 o
  -7   7   6        2.95        5.44      2.30 o
  -6   7   6      120.22      132.62      4.71 o
  -5   7   6      100.13       95.43      5.50 o
  -4   7   6      309.07      333.80      9.34 o
  -3   7   6      161.44      167.61      6.34 o
  -2   7   6       29.77       31.10      4.24 o
  -1   7   6      357.71      396.62     22.62 o
   0   7   6       94.15       99.76     17.12 o
   1   7   6      690.07      641.37     17.27 o
   2   7   6       93.02      117.51     12.48 o
   3   7   6       11.67        4.64      6.50 o
   4   7   6      267.70      235.66     10.70 o
   5   7   6     1463.22     1459.53     58.05 o
   6   7   6       81.65       72.68      3.27 o
   7   7   6       24.26       21.13      3.35 o
   8   7   6      335.23      331.21      8.55 o
   9   7   6       19.94       20.85      3.16 o
  10   7   6        2.87        9.48      4.35 o
  11   7   6        0.03       -2.72      3.47 o
  12   7   6       77.76       88.38      7.57 o
  13   7   6        8.15       19.62      5.32 o
  14   7   6        4.31        8.09      5.70 o
 -14   8   6       20.22       21.61      5.79 o
 -13   8   6        0.15        2.32      4.53 o
 -12   8   6        3.29       12.40      4.65 o
 -11   8   6        1.60        1.09      3.57 o
 -10   8   6        0.01        0.90      3.06 o
  -9   8   6      202.05      183.42      6.97 o
  -8   8   6       14.75       26.04      3.56 o
  -7   8   6       56.03       56.39      4.58 o
  -6   8   6        3.37        1.67      2.39 o
  -5   8   6       16.68       18.95      5.26 o
  -4   8   6      129.65      145.13      7.95 o
  -3   8   6       88.30      103.72      7.44 o
  -2   8   6       84.55       58.54      5.97 o
  -1   8   6      193.52      200.24     14.43 o
   0   8   6      226.22      213.41     25.78 o
   1   8   6        7.17        5.69      4.05 o
   2   8   6      297.22      342.75     12.82 o
   3   8   6        5.35        8.56      4.30 o
   4   8   6      266.17      251.52     11.70 o
   5   8   6      357.72      336.18     13.75 o
   6   8   6       65.56       68.85      8.02 o
   7   8   6        0.05       -0.72      2.69 o
   8   8   6        2.07        0.08      2.78 o
   9   8   6        0.54       -3.84      3.84 o
  10   8   6        0.28        2.41      6.04 o
  11   8   6        2.24       -2.99      4.54 o
  12   8   6       50.75       50.81      6.16 o
  13   8   6       18.63       22.22      7.50 o
 -13   9   6       12.58       19.81      5.46 o
 -12   9   6        4.66        4.59      5.41 o
 -11   9   6        0.91        0.25      4.85 o
 -10   9   6       32.20       38.35      4.53 o
  -9   9   6        1.66       -1.27      2.99 o
  -8   9   6        2.20       -0.29      3.32 o
  -7   9   6      101.05       91.64      5.44 o
  -6   9   6       56.13       63.31      5.59 o
  -5   9   6       26.57       35.42      5.54 o
  -4   9   6       24.99       23.78      8.97 o
  -3   9   6       11.72       16.76      6.29 o
  -2   9   6       19.73       21.96      4.88 o
  -1   9   6       96.46       85.01      7.42 o
   0   9   6        2.16       -0.81      7.42 o
   1   9   6      103.55      110.00      8.67 o
   2   9   6       97.82       89.15      8.00 o
   3   9   6      633.52      631.92     19.53 o
   4   9   6        7.99        8.45      4.88 o
   5   9   6        3.59       10.41      5.25 o
   6   9   6      153.14      145.35     11.06 o
   7   9   6       14.17       10.39      3.21 o
   8   9   6        6.07        1.94      3.98 o
   9   9   6       12.54       12.50      4.76 o
  10   9   6        0.49        0.31      4.49 o
  11   9   6        3.34       -1.67      4.66 o
  12   9   6        3.90        4.68      5.24 o
 -12  10   6       13.87       17.85      5.47 o
 -11  10   6        4.78        8.41      4.56 o
 -10  10   6        5.93        0.82      3.35 o
  -9  10   6       22.72       25.26      3.96 o
  -8  10   6        6.66        8.37      3.99 o
  -7  10   6       52.03       56.90      5.44 o
  -6  10   6        3.86       -3.41      4.26 o
  -5  10   6        0.62       -0.48      4.20 o
  -4  10   6       82.38       79.15      8.87 o
  -3  10   6        4.90        3.70      4.22 o
  -2  10   6       51.90       42.98      6.26 o
  -1  10   6       15.03       24.42      5.61 o
   0  10   6      177.82      182.48     10.35 o
   1  10   6       22.23       13.16      6.08 o
   2  10   6       87.56       93.57      9.11 o
   3  10   6      232.43      238.79     12.61 o
   4  10   6      152.74      182.64     12.25 o
   5  10   6        5.15       15.35      5.68 o
   6  10   6       80.54       99.72      9.91 o
   7  10   6        5.75        6.35      3.24 o
   8  10   6       12.30       15.20      4.92 o
   9  10   6       29.95       32.70      6.39 o
  10  10   6        5.18       -2.60      4.56 o
  11  10   6        8.42       10.71      5.58 o
 -11  11   6        4.00       10.45      5.04 o
 -10  11   6        9.22        8.97      4.66 o
  -9  11   6        3.56        4.99      3.62 o
  -8  11   6        9.28        3.59      3.93 o
  -7  11   6        3.57        5.40      3.85 o
  -6  11   6       13.61       10.72      7.84 o
  -5  11   6        4.28        2.83      5.02 o
  -4  11   6       29.34       45.16     11.14 o
  -3  11   6       23.57       29.97      8.76 o
  -2  11   6       59.38       53.00      7.42 o
  -1  11   6        0.32        3.51      4.81 o
   0  11   6       73.48       83.63     10.93 o
   1  11   6        0.59        3.62      5.03 o
   2  11   6       35.47       22.54      6.41 o
   3  11   6        6.46        1.39      8.04 o
   4  11   6       11.14       13.74      6.04 o
   5  11   6        0.69       -0.50      7.73 o
   6  11   6        0.03       -5.39      5.39 o
   7  11   6        1.69        4.45      4.49 o
   8  11   6        0.65        3.75      4.97 o
   9  11   6        0.71       -4.55      4.55 o
  10  11   6        1.20        9.72      5.55 o
  -9  12   6        1.47       -1.47      4.09 o
  -8  12   6        0.00       -0.83      3.95 o
  -7  12   6        7.22        2.98      4.01 o
  -6  12   6       28.99       31.55      9.49 o
  -5  12   6       26.07       22.68      9.28 o
  -4  12   6        4.69        7.01      5.98 o
  -3  12   6        1.28        5.43      5.31 o
  -2  12   6       23.27       27.27      6.69 o
  -1  12   6       11.88       20.72      6.27 o
   0  12   6       24.20       34.15      6.92 o
   1  12   6        1.18        6.33      7.32 o
   2  12   6       57.27       61.14      8.89 o
   3  12   6        2.97        1.96      5.69 o
   4  12   6       27.10       22.81      7.51 o
   5  12   6        0.44        3.95      6.10 o
   6  12   6       21.75       16.60      7.04 o
   7  12   6       13.97       14.20      7.51 o
   8  12   6        2.28        0.75      5.90 o
  -7  13   6       11.21       16.18      4.77 o
  -6  13   6       10.45        0.21      8.45 o
  -5  13   6        6.96       10.31      8.87 o
  -4  13   6        5.48       -6.60      6.60 o
  -3  13   6        0.43       -1.48      5.70 o
  -2  13   6        0.70       -0.20      5.76 o
  -1  13   6       49.35       65.29      9.30 o
   0  13   6        4.77        6.30      6.33 o
   1  13   6       22.10       60.24      9.47 o
   2  13   6        5.30        3.60      6.52 o
   3  13   6       25.28       33.86      8.02 o
   4  13   6       10.15       11.67      7.31 o
   5  13   6       13.90       11.55      7.00 o
   6  13   6        0.10       -5.99      5.99 o
   7  13   6        0.90        2.41      7.94 o
  -4  14   6        4.81       -3.51      8.87 o
  -3  14   6        0.37       -4.95      8.87 o
  -2  14   6       15.58        2.47      9.07 o
  -1  14   6        1.23       -1.52      6.26 o
   0  14   6       10.42       32.71      8.45 o
   1  14   6        0.12        3.40      7.84 o
   2  14   6        0.49       14.70      9.28 o
   3  14   6       11.30       19.37      8.10 o
   4  14   6        0.00       -6.31      6.31 o
 -15   0   7       33.55       24.59      6.70 o
 -13   0   7      130.51      153.74     10.24 o
 -11   0   7       96.22       93.83      7.94 o
  -9   0   7        3.15        1.84      2.52 o
  -7   0   7      809.92      834.19     15.28 o
  -5   0   7       80.50       88.06      4.37 o
  -3   0   7     2248.29     2696.03     38.49 o
  -1   0   7     5680.14     6080.83     59.23 o
   1   0   7        9.77       11.02      0.98 o
   3   0   7    17863.59    20340.40    274.62 o
   5   0   7     3850.59     4198.61     74.50 o
   7   0   7     1105.50     1054.44     18.78 o
   9   0   7      943.26      837.73     36.91 o
  11   0   7       40.52       40.98      6.02 o
  13   0   7      251.68      263.49     13.12 o
  15   0   7        0.03        8.76      5.64 o
 -16   1   7       16.11       20.25      4.83 o
 -15   1   7        0.57        1.29      4.29 o
 -14   1   7       26.77       24.63      7.38 o
 -13   1   7        7.36        3.83      4.04 o
 -12   1   7        0.12       -3.02      7.21 o
 -11   1   7      267.23      296.51      8.55 o
 -10   1   7       63.26       57.68      3.30 o
  -9   1   7       61.34       84.51      3.47 o
  -8   1   7       42.09       41.68      3.61 o
  -7   1   7        7.22        3.15      1.14 o
  -6   1   7       31.99       29.94      1.42 o
  -5   1   7      493.24      564.93      5.52 o
  -4   1   7     1890.17     2205.21     19.50 o
  -3   1   7       40.12       39.69      1.13 o
  -2   1   7      167.08      161.09      2.63 o
  -1   1   7      733.48      741.40      6.32 o
   0   1   7      448.54      456.68      4.00 o
   1   1   7     1574.37     1624.31     13.89 o
   2   1   7     1660.16     1773.10     16.61 o
   3   1   7     1659.17     1778.30     15.74 o
   4   1   7       47.85       35.36      2.46 o
   5   1   7     1482.53     1349.20     17.94 o
   6   1   7      128.05      131.35      3.75 o
   7   1   7     2842.83     2508.42     27.74 o
   8   1   7        1.76        1.09      1.94 o
   9   1   7     1076.13      977.60     16.32 o
  10   1   7      884.53      869.55     19.80 o
  11   1   7       11.85        8.36      4.26 o
  12   1   7       66.93       66.79      5.85 o
  13   1   7       36.66       48.94      5.00 o
  14   1   7       49.40       59.34      5.45 o
  15   1   7        0.36        3.87      4.79 o
 -16   2   7        3.59       -0.15      4.09 o
 -15   2   7        0.75        3.50      4.62 o
 -14   2   7        0.00        2.13      5.52 o
 -13   2   7      180.55      172.00     10.89 o
 -12   2   7       78.37       81.90      5.45 o
 -11   2   7       42.32       40.39      4.12 o
 -10   2   7       43.58       34.08      2.81 o
  -9   2   7      111.31       97.85      3.14 o
  -8   2   7       88.24       75.33      2.59 o
  -7   2   7       92.53       98.30      3.50 o
  -6   2   7      112.54      119.13      3.10 o
  -5   2   7      100.10      145.62      2.75 o
  -4   2   7        5.03       11.29      1.18 o
  -3   2   7     2029.67     2371.50     21.76 o
  -2   2   7     1845.84     2052.17     22.81 o
  -1   2   7      436.04      439.44      5.25 o
   0   2   7      510.47      626.91      6.13 o
   1   2   7     2873.36     3256.83     24.22 o
   2   2   7     5790.84     6383.12     51.43 o
   3   2   7        0.02        0.93      0.92 o
   4   2   7       48.84       44.24      3.11 o
   5   2   7     1907.22     2012.43     22.31 o
   6   2   7      647.13      620.86     10.72 o
   7   2   7      214.64      252.84      6.89 o
   8   2   7        4.83        5.16      2.89 o
   9   2   7       60.75       50.80      4.59 o
  10   2   7       47.07       51.87      4.84 o
  11   2   7      375.13      391.50     10.50 o
  12   2   7      203.38      195.68      8.74 o
  13   2   7       34.79       25.89      4.71 o
  14   2   7        7.01        9.48      4.50 o
  15   2   7       23.20        7.49      5.32 o
 -16   3   7       17.92       14.91      5.49 o
 -15   3   7        1.63       -1.98      4.30 o
 -14   3   7        5.64        1.71      4.29 o
 -13   3   7        7.01        2.34      3.58 o
 -12   3   7        0.45        0.54      3.11 o
 -11   3   7       39.72       41.01      4.64 o
 -10   3   7       53.09       59.87      3.13 o
  -9   3   7        1.67        8.49      1.70 o
  -8   3   7      520.61      493.15      6.72 o
  -7   3   7        0.00        0.40      1.17 o
  -6   3   7      934.77      930.38     11.21 o
  -5   3   7      626.93      685.31      7.84 o
  -4   3   7        2.88        2.04      0.97 o
  -3   3   7      763.12      769.78      8.18 o
  -2   3   7     2461.42     2809.64     34.95 o
  -1   3   7      121.75      116.16      3.30 o
   0   3   7     1216.60     1264.53     12.07 o
   1   3   7        6.44        5.90      1.10 o
   2   3   7      567.90      633.63      6.62 o
   3   3   7       14.15       17.59      1.49 o
   4   3   7      884.94      900.99     11.88 o
   5   3   7       29.90       20.93      2.59 o
   6   3   7     1308.20     1163.39     24.21 o
   7   3   7      357.27      302.36      9.72 o
   8   3   7     2687.67     2571.04     32.88 o
   9   3   7      259.17      285.09     10.28 o
  10   3   7      267.28      268.71      9.32 o
  11   3   7      143.57      148.70      7.46 o
  12   3   7       59.45       65.13      6.34 o
  13   3   7       39.90       37.69      5.73 o
  14   3   7       66.35       63.15      6.83 o
  15   3   7        0.74        7.14      5.70 o
 -16   4   7        0.18       -2.29      4.98 o
 -15   4   7        0.00       -4.15      4.15 o
 -14   4   7        4.75        3.30      3.94 o
 -13   4   7        6.96        5.46      3.79 o
 -12   4   7       15.96       16.54      3.92 o
 -11   4   7       43.86       38.10      4.44 o
 -10   4   7      116.48       95.95      4.78 o
  -9   4   7        0.18        1.67      1.67 o
  -8   4   7        9.56        4.65      1.67 o
  -7   4   7        0.05       -0.67      1.38 o
  -6   4   7        5.37        4.79      1.50 o
  -5   4   7       28.94       25.87      1.85 o
  -4   4   7      607.48      666.97      9.15 o
  -3   4   7       62.39       68.45      2.91 o
  -2   4   7        1.34       -1.18      1.18 o
  -1   4   7       11.28       12.13      1.37 o
   0   4   7      606.33      664.09     13.24 o
   1   4   7       13.88       17.07      1.64 o
   2   4   7      750.53      898.36     12.21 o
   3   4   7       71.92      100.32      3.46 o
   4   4   7       96.91       75.05      2.14 o
   5   4   7      152.13      122.14      5.23 o
   6   4   7        0.12        3.16      2.40 o
   7   4   7        2.26        0.01      3.24 o
   8   4   7     1960.16     2011.01     29.99 o
   9   4   7       16.70       10.47      3.80 o
  10   4   7       12.03        8.12      3.74 o
  11   4   7       73.45       69.72      6.26 o
  12   4   7        8.61        5.70      4.31 o
  13   4   7        1.85        2.60      4.13 o
  14   4   7       15.47       12.42      5.86 o
  15   4   7        0.00       -1.84      5.59 o
 -15   5   7        5.46        4.58      4.31 o
 -14   5   7       34.17       31.55      5.01 o
 -13   5   7        4.54        3.97      3.74 o
 -12   5   7       33.91       37.59      4.56 o
 -11   5   7        2.09       -0.48      2.97 o
 -10   5   7      130.58      126.24      6.00 o
  -9   5   7      172.41      145.80      4.50 o
  -8   5   7        0.10       -1.83      1.83 o
  -7   5   7        0.17        1.03      1.65 o
  -6   5   7        1.31        0.48      1.48 o
  -5   5   7      231.14      215.23      4.85 o
  -4   5   7      324.65      304.71      6.69 o
  -3   5   7       74.50       55.47      3.53 o
  -2   5   7      236.01      213.16      6.15 o
  -1   5   7      462.04      541.18     21.60 o
   0   5   7      100.12      132.65      4.18 o
   1   5   7       25.50       19.10      2.32 o
   2   5   7       24.05       41.19      2.62 o
   3   5   7      402.93      441.47      9.82 o
   4   5   7      232.90      212.61      5.69 o
   5   5   7      423.86      425.53      7.43 o
   6   5   7      817.75      783.90     11.77 o
   7   5   7     1855.17     1817.39     23.31 o
   8   5   7       97.97      105.18     10.66 o
   9   5   7       49.30       38.61      4.65 o
  10   5   7      122.78      109.84      7.00 o
  11   5   7      199.35      227.36      9.51 o
  12   5   7        7.99        4.29      4.07 o
  13   5   7        0.19        1.30      4.26 o
  14   5   7       17.07        8.83      5.32 o
 -15   6   7        1.47        0.00      4.87 o
 -14   6   7        0.21       -2.69      4.35 o
 -13   6   7        1.38        2.27      4.15 o
 -12   6   7        2.18       -0.66      5.09 o
 -11   6   7        0.80        0.38      3.09 o
 -10   6   7       35.18       31.31      4.76 o
  -9   6   7        9.72       12.13      2.66 o
  -8   6   7        9.53       18.54      2.56 o
  -7   6   7      442.85      425.56      7.43 o
  -6   6   7      146.85      158.98      5.11 o
  -5   6   7       54.59       70.12      3.33 o
  -4   6   7       52.76       46.88      5.23 o
  -3   6   7       49.90       64.05      4.21 o
  -2   6   7      156.29      154.57      6.68 o
  -1   6   7      124.69      114.22      5.12 o
   0   6   7       44.76       42.31      3.10 o
   1   6   7      300.66      286.50      8.33 o
   2   6   7      240.43      235.88      9.54 o
   3   6   7      540.16      532.70     18.15 o
   4   6   7      154.33      159.07      8.82 o
   5   6   7       70.27       94.99      7.13 o
   6   6   7     1313.84     1181.91     24.10 o
   7   6   7        4.71        9.42      2.47 o
   8   6   7        6.67        8.60      3.21 o
   9   6   7      259.48      279.83     11.85 o
  10   6   7       13.41       23.90      4.57 o
  11   6   7        0.27        2.32      3.92 o
  12   6   7        4.67        1.85      4.07 o
  13   6   7       14.84       13.15      4.98 o
  14   6   7       25.11       20.52      6.23 o
 -14   7   7        0.01       -0.96      4.50 o
 -13   7   7        9.95        8.77      4.62 o
 -12   7   7        4.14        6.29      3.61 o
 -11   7   7        0.32        0.70      3.83 o
 -10   7   7        6.56        8.06      3.24 o
  -9   7   7       28.33       25.61      3.58 o
  -8   7   7       38.48       24.86      3.06 o
  -7   7   7        3.58        7.63      2.20 o
  -6   7   7      142.69      133.03      5.15 o
  -5   7   7       18.63       15.14      3.28 o
  -4   7   7       88.90       95.08      8.22 o
  -3   7   7        6.84       11.54      2.87 o
  -2   7   7        2.10        1.97      2.48 o
  -1   7   7      542.23      574.32     18.38 o
   0   7   7      107.17      112.80     21.03 o
   1   7   7      139.07      135.72     14.43 o
   2   7   7      567.86      558.20     16.38 o
   3   7   7      492.00      436.31     14.42 o
   4   7   7      616.96      572.02     17.56 o
   5   7   7      320.60      335.51      9.03 o
   6   7   7       16.53       14.35      4.58 o
   7   7   7      221.15      238.91      8.16 o
   8   7   7        0.32        2.75      2.56 o
   9   7   7      354.81      374.96     11.40 o
  10   7   7       17.92       11.39      4.11 o
  11   7   7       17.62       16.53      4.51 o
  12   7   7       10.54       18.06      4.98 o
  13   7   7        0.32       -2.36      4.28 o
 -13   8   7       12.10       16.97      5.14 o
 -12   8   7        6.52       -0.90      4.20 o
 -11   8   7       26.72       14.53      3.76 o
 -10   8   7       15.68       10.80      3.48 o
  -9   8   7       82.06       78.54      5.19 o
  -8   8   7        2.90       -0.06      3.04 o
  -7   8   7        3.77        8.18      2.93 o
  -6   8   7       28.18       21.87      3.15 o
  -5   8   7       23.58       18.15      4.37 o
  -4   8   7        2.62        2.04      3.55 o
  -3   8   7       35.69       38.22      5.16 o
  -2   8   7      442.09      479.43     26.91 o
  -1   8   7      100.19      102.48      9.90 o
   0   8   7      419.44      449.77     14.55 o
   1   8   7      208.61      230.81     13.20 o
   2   8   7       33.79       31.89      6.80 o
   3   8   7        0.02       -3.79      3.79 o
   4   8   7      163.57      160.98     10.03 o
   5   8   7       13.31        4.92      4.66 o
   6   8   7      155.35      141.44     10.49 o
   7   8   7        0.12       -2.31      2.54 o
   8   8   7        0.89        4.27      4.05 o
   9   8   7        3.09        2.53      4.24 o
  10   8   7        0.05        1.04      6.80 o
  11   8   7       34.87       46.11      6.94 o
  12   8   7       30.59       26.26      5.66 o
  13   8   7        6.05       18.35      5.48 o
 -13   9   7        0.04        0.11      4.68 o
 -12   9   7        0.82        3.69      4.46 o
 -11   9   7       10.14        0.41      3.42 o
 -10   9   7        1.99       -3.10      3.17 o
  -9   9   7       14.48       10.29      3.41 o
  -8   9   7       54.75       54.27      4.50 o
  -7   9   7        0.24       -3.01      3.01 o
  -6   9   7       31.19       21.68      3.34 o
  -5   9   7       23.86       21.50      5.98 o
  -4   9   7        1.87       -0.49      3.76 o
  -3   9   7       49.44       38.81      7.73 o
  -2   9   7       21.55       23.65     14.33 o
  -1   9   7        3.24        3.40      3.79 o
   0   9   7      168.82      186.43      9.97 o
   1   9   7        0.22        1.19      4.07 o
   2   9   7      233.74      256.39     11.95 o
   3   9   7       32.99       27.29      5.69 o
   4   9   7        5.14        4.09      4.59 o
   5   9   7       44.66       41.82      6.75 o
   6   9   7        2.05       -1.03      4.67 o
   7   9   7        6.15        7.88      3.11 o
   8   9   7       22.08       10.52      4.50 o
   9   9   7        1.60       -2.37      4.59 o
  10   9   7       20.00       22.29      5.75 o
  11   9   7        6.58        0.74      6.73 o
  12   9   7        0.00        2.22      5.39 o
 -12  10   7        0.08        4.69      6.99 o
 -11  10   7        1.30       -2.19      4.28 o
 -10  10   7       18.54       23.82      4.24 o
  -9  10   7       17.43       19.11      3.89 o
  -8  10   7       30.63       19.31      4.54 o
  -7  10   7       10.70        7.27      3.57 o
  -6  10   7       30.97       31.65      9.59 o
  -5  10   7        0.00        0.46      4.21 o
  -4  10   7      130.83      138.06      9.91 o
  -3  10   7       67.11       84.10     10.52 o
  -2  10   7       18.76       14.48      5.08 o
  -1  10   7        0.89       -3.64      3.64 o
   0  10   7        0.01        4.58      7.63 o
   1  10   7        5.18        7.82      4.66 o
   2  10   7        1.54       -0.72      4.52 o
   3  10   7        6.66        4.15      4.87 o
   4  10   7        4.23        6.11      5.37 o
   5  10   7        1.12       -2.78      4.81 o
   6  10   7       11.87        9.00      5.83 o
   7  10   7        0.00        0.34      3.85 o
   8  10   7       47.21       36.18      5.82 o
   9  10   7       12.00       16.20      6.54 o
  10  10   7        8.73        4.42      4.81 o
  11  10   7        1.96        5.44      6.45 o
 -10  11   7        3.60        6.91      4.80 o
  -9  11   7        0.68       -1.30      3.31 o
  -8  11   7        0.40       -3.74      4.72 o
  -7  11   7       12.75       15.57      4.20 o
  -6  11   7        4.92       13.61      8.04 o
  -5  11   7        6.99        6.60      7.01 o
  -4  11   7        1.08       -1.17     10.00 o
  -3  11   7        2.02        8.40      5.54 o
  -2  11   7       18.21        8.41      5.31 o
  -1  11   7        5.32       10.22      5.10 o
   0  11   7        1.08        8.34      4.88 o
   1  11   7       43.66       47.07     12.58 o
   2  11   7        3.52        2.96      5.02 o
   3  11   7        9.21        5.04      8.66 o
   4  11   7        0.15        4.99      5.31 o
   5  11   7       65.37       76.18      9.47 o
   6  11   7        0.85       -1.17      5.78 o
   7  11   7       24.86       21.94      5.43 o
   8  11   7        0.32       -4.37      4.37 o
   9  11   7        4.49       14.16      5.47 o
  10  11   7        0.02       -7.96      7.96 o
  -9  12   7        6.22        4.91      4.26 o
  -8  12   7        0.00        0.77      4.12 o
  -7  12   7       16.08        8.90      4.28 o
  -6  12   7        7.83       -1.24      6.60 o
  -5  12   7        0.59       -0.82      7.01 o
  -4  12   7        6.96       24.54      8.45 o
  -3  12   7       16.16       21.94      6.48 o
  -2  12   7       17.76       29.51      6.63 o
  -1  12   7        0.07       -4.95      4.95 o
   0  12   7        6.58        1.72      8.76 o
   1  12   7        1.08        4.37      5.60 o
   2  12   7        7.74       -1.40      5.64 o
   3  12   7        5.53        1.54      8.56 o
   4  12   7       12.80       18.43      9.49 o
   5  12   7        0.35        1.44      7.63 o
   6  12   7        0.95        0.40      6.33 o
   7  12   7        8.37        8.14      6.54 o
   8  12   7        1.70        0.85      4.97 o
  -7  13   7        4.39        5.29      4.55 o
  -6  13   7        6.87       12.58      9.69 o
  -5  13   7        0.71       10.10      9.07 o
  -4  13   7        9.28       16.91      9.49 o
  -3  13   7        3.01       -2.27      7.63 o
  -2  13   7        8.37       11.88      6.54 o
  -1  13   7        0.24        3.15      6.43 o
   0  13   7       11.13       34.99      7.71 o
   1  13   7        0.02        1.20      6.04 o
   2  13   7       21.07       33.38     15.47 o
   3  13   7        8.90       -2.41      7.84 o
   4  13   7        0.35       -1.71      5.90 o
   5  13   7        5.76        4.24      6.66 o
   6  13   7        2.62       -0.72      6.85 o
  -4  14   7        9.67       -2.06      9.07 o
  -3  14   7        2.97       10.10      9.69 o
  -2  14   7        3.97        6.19      9.69 o
  -1  14   7        3.09       -2.06      9.49 o
   0  14   7        8.51        2.99      7.29 o
   1  14   7        1.10        5.49     12.48 o
   2  14   7        0.01        2.24      7.27 o
   3  14   7        0.55       -6.92      6.92 o
 -16   0   8        8.41       14.43     11.75 o
 -14   0   8       27.73       17.62      6.39 o
 -12   0   8       49.50       37.50      6.80 o
 -10   0   8       21.50       20.19      3.38 o
  -8   0   8       10.12        9.40      2.55 o
  -6   0   8     3551.69     3825.20     42.17 o
  -4   0   8      416.56      337.34      6.27 o
  -2   0   8     1730.69     2065.42     29.11 o
   0   0   8        0.95       -0.86      0.86 o
   2   0   8       75.25       95.97      2.60 o
   4   0   8    11325.22    12192.68    203.13 o
   6   0   8     1193.77     1083.49     47.63 o
   8   0   8      338.52      379.56     14.25 o
  10   0   8        3.54        3.13      4.17 o
  12   0   8      127.81      150.20     11.34 o
  14   0   8       62.44       52.72      7.64 o
 -16   1   8        3.11        3.57      4.08 o
 -15   1   8       27.82       35.76      5.39 o
 -14   1   8        3.13        0.96      3.72 o
 -13   1   8       53.00       43.87      4.57 o
 -12   1   8       27.18       26.44      4.61 o
 -11   1   8        0.97        3.87      3.29 o
 -10   1   8      208.24      184.19      5.11 o
  -9   1   8       18.80       15.62      2.94 o
  -8   1   8       36.20       47.91      2.38 o
  -7   1   8      698.30      697.01      7.82 o
  -6   1   8     2228.66     2417.70     19.38 o
  -5   1   8      115.84      128.05      2.15 o
  -4   1   8     7675.53     8907.81     69.91 o
  -3   1   8    15015.41    16172.56    221.04 o
  -2   1   8      542.02      596.88      9.84 o
  -1   1   8      818.04      962.75      8.32 o
   0   1   8      638.50      668.35      6.06 o
   1   1   8      229.52      227.72      2.86 o
   2   1   8       60.84       62.90      1.77 o
   3   1   8      938.27     1061.73     11.51 o
   4   1   8      189.93      156.75      5.02 o
   5   1   8      407.08      428.90      6.93 o
   6   1   8        1.73        2.37      2.09 o
   7   1   8      254.53      306.95      5.87 o
   8   1   8      140.56      105.95      3.85 o
   9   1   8       14.57       20.92      3.51 o
  10   1   8       23.67       31.18      4.09 o
  11   1   8        6.88        5.35      3.48 o
  12   1   8       31.35       23.71      5.73 o
  13   1   8        0.12        1.08      3.31 o
  14   1   8       11.51        3.02      3.84 o
  15   1   8       15.83       22.60      4.90 o
 -16   2   8        5.97       11.90      4.59 o
 -15   2   8        2.22        3.76      4.40 o
 -14   2   8        2.45       -0.17      3.93 o
 -13   2   8        8.62        3.68      4.02 o
 -12   2   8       86.37       90.83      5.75 o
 -11   2   8      559.59      637.78     17.59 o
 -10   2   8      303.52      283.23      6.34 o
  -9   2   8      118.24      126.95      4.49 o
  -8   2   8      134.70      124.40      4.48 o
  -7   2   8       21.32       30.16      1.74 o
  -6   2   8      975.58     1055.11     12.19 o
  -5   2   8      224.34      232.83      4.06 o
  -4   2   8     6159.10     6417.70     62.29 o
  -3   2   8       31.86       27.69      1.93 o
  -2   2   8      116.89      142.65      2.87 o
  -1   2   8     1146.99     1364.64     13.67 o
   0   2   8      483.17      521.19      5.16 o
   1   2   8      174.90      202.16      2.95 o
   2   2   8     1672.80     2117.04     17.41 o
   3   2   8     2014.45     2229.48     21.89 o
   4   2   8      362.52      405.49      5.92 o
   5   2   8     1022.42     1080.76     16.14 o
   6   2   8       27.90       14.26      1.60 o
   7   2   8        2.73        4.77      2.44 o
   8   2   8       61.92       51.28      6.20 o
   9   2   8        3.39        5.91      3.03 o
  10   2   8        4.14        3.63      3.14 o
  11   2   8       83.21       85.04      5.96 o
  12   2   8       34.20       28.22      4.69 o
  13   2   8       11.47       20.24      4.54 o
  14   2   8       15.61       13.65      5.77 o
  15   2   8        1.36        1.17      4.00 o
 -16   3   8        1.00       -1.08      4.65 o
 -15   3   8       29.71       29.09      6.03 o
 -14   3   8        4.32        7.08      3.83 o
 -13   3   8        6.87        4.55      3.52 o
 -12   3   8       26.71       23.80      4.10 o
 -11   3   8        1.83        3.09      3.13 o
 -10   3   8      168.13      196.12      6.26 o
  -9   3   8      267.61      255.19      5.51 o
  -8   3   8      491.73      457.92      6.37 o
  -7   3   8        9.82        9.56      1.49 o
  -6   3   8       93.40      113.48      7.00 o
  -5   3   8      200.26      213.52      4.30 o
  -4   3   8      286.63      287.56      6.91 o
  -3   3   8      958.27     1041.98      9.95 o
  -2   3   8      111.87      116.67      2.26 o
  -1   3   8     3614.56     3940.36     39.25 o
   0   3   8      723.63      769.21      8.03 o
   1   3   8       25.89       15.25      1.20 o
   2   3   8     1512.61     1546.57     15.46 o
   3   3   8        0.13        0.37      1.20 o
   4   3   8       73.41       62.53      3.29 o
   5   3   8     1865.29     2079.28     26.04 o
   6   3   8      157.89      158.70      5.42 o
   7   3   8       46.28       37.14      3.54 o
   8   3   8      110.62      125.25      6.03 o
   9   3   8        1.48        6.98      3.12 o
  10   3   8      141.57      126.96      6.67 o
  11   3   8      108.60      132.70      7.08 o
  12   3   8        0.13       -1.25      3.88 o
  13   3   8        6.96        2.16      4.34 o
  14   3   8        5.01        1.40      4.65 o
  15   3   8       14.65       12.53     12.21 o
 -15   4   8        3.37        8.75      4.27 o
 -14   4   8        1.76       -2.89      3.59 o
 -13   4   8       14.53       14.27      4.05 o
 -12   4   8      104.86       89.41      5.94 o
 -11   4   8       46.13       43.69      4.37 o
 -10   4   8       14.79       30.16      3.57 o
  -9   4   8      262.36      269.31      6.78 o
  -8   4   8      142.98      166.22      4.82 o
  -7   4   8        0.41       -1.04      1.88 o
  -6   4   8      263.23      238.61      4.67 o
  -5   4   8     2719.06     2766.99     28.74 o
  -4   4   8     1216.43     1275.18     15.53 o
  -3   4   8       29.96       33.22      1.89 o
  -2   4   8        0.51        2.40      1.66 o
  -1   4   8     1124.13     1197.41     16.44 o
   0   4   8       26.68       24.95      2.11 o
   1   4   8       11.43        5.73      1.76 o
   2   4   8      128.63      116.47      3.60 o
   3   4   8       20.35       29.25      1.95 o
   4   4   8      459.24      403.91      8.52 o
   5   4   8        4.32        0.56      2.05 o
   6   4   8        4.22        0.60      2.28 o
   7   4   8      187.92      188.99     12.56 o
   8   4   8       61.77       81.31      5.66 o
   9   4   8        9.21       10.84      3.63 o
  10   4   8       37.47       29.10      4.56 o
  11   4   8        2.45       -3.57      3.57 o
  12   4   8        1.36       -0.30      3.89 o
  13   4   8        9.10       10.70      4.54 o
  14   4   8       14.76       15.40      5.17 o
 -15   5   8        0.08        2.37      4.72 o
 -14   5   8        8.91        9.05      4.80 o
 -13   5   8       60.90       54.49      6.13 o
 -12   5   8       33.73       42.67      5.32 o
 -11   5   8       10.43        9.48      3.35 o
 -10   5   8        1.16       -3.10      4.08 o
  -9   5   8      570.00      628.08     12.70 o
  -8   5   8       48.66       55.11      4.65 o
  -7   5   8      259.64      269.20      5.56 o
  -6   5   8      233.77      242.31      5.02 o
  -5   5   8       28.54       35.42      2.42 o
  -4   5   8      407.58      368.96      6.39 o
  -3   5   8       65.99       84.60      7.16 o
  -2   5   8      498.53      525.39     10.82 o
  -1   5   8       21.08       18.85      2.04 o
   0   5   8     1830.81     2035.99     35.06 o
   1   5   8      478.08      502.28     15.83 o
   2   5   8      472.79      504.48      8.44 o
   3   5   8      271.37      250.09      7.10 o
   4   5   8       30.61       33.37      3.83 o
   5   5   8      122.92      118.15      5.57 o
   6   5   8       13.04       15.59      3.01 o
   7   5   8       19.30       32.38      4.03 o
   8   5   8      134.81      144.95      8.33 o
   9   5   8       29.10       28.18      4.32 o
  10   5   8       41.30       19.64      5.74 o
  11   5   8       27.14       31.28      5.83 o
  12   5   8       79.69       84.80      7.00 o
  13   5   8        0.26       -1.79      4.25 o
  14   5   8        2.16        2.30      4.65 o
 -15   6   8        0.27       -4.12      7.22 o
 -14   6   8        7.36        6.50      5.85 o
 -13   6   8        5.95        2.67      4.34 o
 -12   6   8        6.10       -0.11      3.23 o
 -11   6   8       56.81       76.26      6.03 o
 -10   6   8        1.05       -1.59      2.77 o
  -9   6   8      197.68      187.79      6.73 o
  -8   6   8       42.13       42.38      3.42 o
  -7   6   8     1367.92     1432.78     17.34 o
  -6   6   8       63.94       62.56      3.43 o
  -5   6   8       21.10       16.75      2.29 o
  -4   6   8      131.91      129.87      5.47 o
  -3   6   8       51.26       44.21      4.39 o
  -2   6   8      763.63      760.93     14.83 o
  -1   6   8        1.30        1.61      1.84 o
   0   6   8      183.75      187.63      7.92 o
   1   6   8       39.09       62.86      4.90 o
   2   6   8      467.56      478.92     47.22 o
   3   6   8       81.32      111.38      9.39 o
   4   6   8      115.86      114.42      5.30 o
   5   6   8       22.42       28.66      3.39 o
   6   6   8      154.11      144.82      5.55 o
   7   6   8       26.54       35.20      2.91 o
   8   6   8       65.28       56.28      7.44 o
   9   6   8       71.07       79.40      5.96 o
  10   6   8      110.24      128.49      7.68 o
  11   6   8        0.00       -3.68      3.93 o
  12   6   8        6.11        1.40      4.29 o
  13   6   8        0.04        1.06      5.16 o
  14   6   8        1.12        3.35      6.19 o
 -14   7   8        4.43        2.71      4.61 o
 -13   7   8        0.17        6.84      5.48 o
 -12   7   8        1.96        1.54      3.48 o
 -11   7   8       24.83       31.24      4.16 o
 -10   7   8      100.97       89.71      5.52 o
  -9   7   8       40.68       48.98      4.30 o
  -8   7   8        5.14        5.10      2.84 o
  -7   7   8      365.66      349.85      7.58 o
  -6   7   8       97.16       90.17      6.65 o
  -5   7   8        3.97        0.55      2.80 o
  -4   7   8      860.50      870.49     20.59 o
  -3   7   8       28.03       29.55      3.73 o
  -2   7   8      207.77      191.28      7.05 o
  -1   7   8      180.61      200.91      8.47 o
   0   7   8        0.00       -0.12      3.13 o
   1   7   8      175.65      163.40     10.93 o
   2   7   8        3.91       13.09      4.08 o
   3   7   8        6.57        0.39      3.72 o
   4   7   8      159.66      152.10      6.58 o
   5   7   8       52.75       40.62      6.20 o
   6   7   8        2.50       -2.09      2.09 o
   7   7   8       16.03       12.49      5.48 o
   8   7   8      223.60      227.37     11.79 o
   9   7   8      177.10      146.70      9.01 o
  10   7   8       12.67       11.43      4.19 o
  11   7   8        2.14        3.77      3.90 o
  12   7   8        0.00       -2.00      4.12 o
  13   7   8        0.33       -1.36      4.69 o
 -13   8   8       20.91       24.98      5.97 o
 -12   8   8        2.22        3.17      3.65 o
 -11   8   8        0.79        4.75      3.41 o
 -10   8   8       31.29       26.95      6.60 o
  -9   8   8        4.87        8.01      3.23 o
  -8   8   8       28.81       22.64      3.43 o
  -7   8   8      129.49      149.93      6.31 o
  -6   8   8        2.45        1.27      2.53 o
  -5   8   8       26.41       26.09      4.11 o
  -4   8   8      163.73      152.04     13.30 o
  -3   8   8       65.52       64.12      6.20 o
  -2   8   8        0.04       -1.10      3.42 o
  -1   8   8       64.42       53.52      6.12 o
   0   8   8        2.74        2.83      3.64 o
   1   8   8        0.19       -2.00      3.42 o
   2   8   8        0.00        0.52      3.76 o
   3   8   8        0.26       -2.36      5.05 o
   4   8   8       96.17       86.00      8.09 o
   5   8   8      227.10      246.91     12.14 o
   6   8   8       45.71       40.12      3.57 o
   7   8   8       10.21       10.34      4.15 o
   8   8   8       72.84       61.65      8.17 o
   9   8   8        1.96        2.76      4.73 o
  10   8   8        0.26        1.78      4.54 o
  11   8   8       28.49       28.30      5.30 o
  12   8   8        0.27        3.25      4.58 o
 -12   9   8        5.07        8.27      4.59 o
 -11   9   8       21.54       20.43      4.28 o
 -10   9   8       10.90       15.69      4.94 o
  -9   9   8        5.65        7.06      3.50 o
  -8   9   8       30.30       24.66      5.18 o
  -7   9   8        8.78       10.64      4.39 o
  -6   9   8       74.73       70.15      6.02 o
  -5   9   8      202.74      220.39     10.72 o
  -4   9   8       11.59       11.05      8.56 o
  -3   9   8       18.04        7.59      4.74 o
  -2   9   8       30.96       29.52      5.54 o
  -1   9   8       74.95       70.55     11.55 o
   0   9   8       66.09       56.50      6.85 o
   1   9   8      217.30      241.87     11.65 o
   2   9   8       24.31       16.16      5.16 o
   3   9   8       61.66       50.67      7.73 o
   4   9   8        6.66        7.38      4.79 o
   5   9   8        5.52        6.97      6.08 o
   6   9   8       96.70       93.12      9.33 o
   7   9   8       24.75       14.34      4.58 o
   8   9   8        1.79        5.03      4.36 o
   9   9   8        0.47        7.53      4.67 o
  10   9   8        1.09       -4.26      6.00 o
  11   9   8        4.41        0.05      5.02 o
  12   9   8        0.75        3.92      9.28 o
 -11  10   8        6.47        2.83      4.40 o
 -10  10   8        6.42        1.80      3.42 o
  -9  10   8        0.32       -1.22      3.16 o
  -8  10   8        0.04       -0.02      3.61 o
  -7  10   8       13.27        7.96      3.80 o
  -6  10   8        1.48       -2.19      3.19 o
  -5  10   8       69.70       68.68      7.58 o
  -4  10   8       29.15       24.75      5.76 o
  -3  10   8        2.91       -2.34      4.14 o
  -2  10   8        1.80        1.41      4.28 o
  -1  10   8      106.17      121.16      9.55 o
   0  10   8        7.36        1.80      4.66 o
   1  10   8       15.38        7.84      4.84 o
   2  10   8        1.58        8.30      5.98 o
   3  10   8       43.43       45.70      7.02 o
   4  10   8       19.34       16.74      9.28 o
   5  10   8        0.11        4.29      6.60 o
   6  10   8       79.41       73.55      9.03 o
   7  10   8       29.03       34.57      5.66 o
   8  10   8       28.02       20.85      5.55 o
   9  10   8        1.72        6.88      4.85 o
  10  10   8       11.04        5.33      5.04 o
 -10  11   8        0.00       -2.22      5.54 o
  -9  11   8        3.18       -0.62      3.39 o
  -8  11   8        5.91       -1.16      4.65 o
  -7  11   8        4.62        1.12      3.79 o
  -6  11   8        0.02        6.28      4.95 o
  -5  11   8        7.49       10.72      7.84 o
  -4  11   8        2.07        4.15      4.86 o
  -3  11   8        1.62        4.53      4.95 o
  -2  11   8       73.93       71.46      8.24 o
  -1  11   8        2.71        1.30      5.03 o
   0  11   8        2.05        5.29      5.02 o
   1  11   8        4.22       -3.40      4.67 o
   2  11   8        0.40       -3.83      4.88 o
   3  11   8        0.07       10.17      5.90 o
   4  11   8       14.31        5.56      5.60 o
   5  11   8        2.49       -2.06      5.39 o
   6  11   8       16.77       30.68      7.58 o
   7  11   8        1.98        5.46      4.82 o
   8  11   8        0.27       -0.40      4.59 o
   9  11   8        0.40       -1.30      5.03 o
  -9  12   8        0.32       -2.49      8.76 o
  -8  12   8        3.45       -0.21      4.08 o
  -7  12   8        0.91       -0.81      3.91 o
  -6  12   8        1.22        5.98      8.25 o
  -5  12   8        0.44        1.24      7.22 o
  -4  12   8        9.87        4.95      7.63 o
  -3  12   8        7.72       13.20      8.87 o
  -2  12   8        0.30        6.46      6.39 o
  -1  12   8       18.27       32.35      6.83 o
   0  12   8        1.49        3.00      5.40 o
   1  12   8        4.72       -1.45      5.31 o
   2  12   8        1.83       -1.45      5.17 o
   3  12   8       16.46       21.14      7.00 o
   4  12   8        3.22       -2.60      6.08 o
   5  12   8        0.25        0.59      5.87 o
   6  12   8        0.71       -4.32      8.04 o
   7  12   8        0.03        8.08      4.95 o
   8  12   8        1.30        1.72      5.21 o
  -6  13   8        5.12       -7.22      7.22 o
  -5  13   8        3.05        1.65      8.87 o
  -4  13   8        3.17       -0.82      7.42 o
  -3  13   8        4.30       -6.80      7.22 o
  -2  13   8        0.33        1.24      8.04 o
  -1  13   8        0.41       -7.01      7.01 o
   0  13   8        1.71        0.96      6.08 o
   1  13   8       29.16       34.67      8.24 o
   2  13   8        0.02       -5.36      6.12 o
   3  13   8        6.30       12.68      6.99 o
   4  13   8        0.32       -3.21      6.08 o
   5  13   8        0.01       -1.53      6.33 o
   6  13   8        2.20        0.60      6.92 o
  -3  14   8        1.42       -2.89      9.49 o
  -2  14   8        0.81       -1.24      8.66 o
  -1  14   8        4.11       11.14      9.90 o
   0  14   8        4.28        9.90      9.90 o
   1  14   8        0.05        3.30     10.31 o
   2  14   8        1.34        4.28      7.40 o
 -15   0   9        3.26       -1.59      5.03 o
 -13   0   9        3.98       -1.02      4.49 o
 -11   0   9        1.04        0.31      4.20 o
  -9   0   9     7368.45     7530.77     91.21 o
  -7   0   9     2040.19     2011.94     23.82 o
  -5   0   9       24.49       14.53      1.94 o
  -3   0   9     2576.14     3071.74     37.76 o
  -1   0   9      198.43      212.63      3.78 o
   1   0   9        8.94       13.76      1.17 o
   3   0   9      204.16      215.07      5.09 o
   5   0   9      232.35      275.35     17.53 o
   7   0   9      211.69      282.38     11.01 o
   9   0   9        0.11       -0.41      3.64 o
  11   0   9       77.66       82.89      7.62 o
  13   0   9       65.75       66.11     11.99 o
  15   0   9       28.32       21.46      7.11 o
 -16   1   9        0.57        3.46      4.03 o
 -15   1   9        9.17        1.10      3.61 o
 -14   1   9       19.34       10.04      3.80 o
 -13   1   9       10.99       17.83      3.77 o
 -12   1   9      506.16      534.62     13.47 o
 -11   1   9        4.67        4.17      3.35 o
 -10   1   9       72.02       75.66      5.68 o
  -9   1   9        0.08        1.42      3.15 o
  -8   1   9      398.75      408.02      7.68 o
  -7   1   9        3.94        4.73      1.24 o
  -6   1   9      257.80      260.23      4.98 o
  -5   1   9       19.93       20.93      1.66 o
  -4   1   9      828.98      986.72      9.01 o
  -3   1   9     1252.82     1246.19     12.79 o
  -2   1   9     2431.71     2826.95     24.88 o
  -1   1   9      164.21      215.22      2.64 o
   0   1   9      278.17      342.59      3.72 o
   1   1   9      129.14      173.36      2.51 o
   2   1   9       61.60       81.54      2.88 o
   3   1   9       56.66       51.63      2.11 o
   4   1   9      126.65      149.40      4.13 o
   5   1   9       38.16       36.31      2.26 o
   6   1   9       56.60       67.42      2.99 o
   7   1   9       10.39       10.68      2.55 o
   8   1   9      158.62      148.67      7.75 o
   9   1   9       43.65       44.47      4.25 o
  10   1   9        7.55        6.33      3.19 o
  11   1   9       20.21       16.69      3.82 o
  12   1   9        0.03       -3.02      3.02 o
  13   1   9        2.49        4.01      3.66 o
  14   1   9       13.28        4.56      4.04 o
  15   1   9        0.16       -2.03      4.13 o
 -16   2   9        8.39        4.61      4.23 o
 -15   2   9        0.19       -0.29      3.49 o
 -14   2   9        0.13        1.10      4.11 o
 -13   2   9       24.48       29.18      4.35 o
 -12   2   9        1.11        1.56      3.22 o
 -11   2   9      214.10      192.71     12.09 o
 -10   2   9      810.18      819.29     14.67 o
  -9   2   9        0.23        2.87      1.61 o
  -8   2   9        6.29        4.98      2.36 o
  -7   2   9     3165.94     3040.16     29.02 o
  -6   2   9      576.80      586.85      7.65 o
  -5   2   9       35.02       46.64      1.97 o
  -4   2   9      763.30      847.28      9.78 o
  -3   2   9       23.62       14.49      1.36 o
  -2   2   9      524.41      610.15      6.92 o
  -1   2   9      325.47      417.69      5.33 o
   0   2   9     1098.00     1288.18     10.82 o
   1   2   9      369.16      420.81      4.69 o
   2   2   9        7.80       13.08      1.25 o
   3   2   9       86.78       90.92      3.69 o
   4   2   9        8.50        6.94      1.48 o
   5   2   9        2.11        4.08      1.43 o
   6   2   9      112.06      117.62      3.71 o
   7   2   9        2.82        0.20      2.16 o
   8   2   9       16.41       18.18      3.19 o
   9   2   9      207.23      234.32      7.71 o
  10   2   9        2.89        0.79      3.08 o
  11   2   9        1.05        4.69      3.39 o
  12   2   9       49.83       48.11      5.27 o
  13   2   9       17.73       18.49      4.60 o
  14   2   9        4.35        0.78      3.94 o
  15   2   9       12.35       13.69      4.78 o
 -15   3   9        5.90       15.44      6.49 o
 -14   3   9       64.49       68.89      5.92 o
 -13   3   9        0.46       -3.27      3.27 o
 -12   3   9        0.40       -1.17      3.29 o
 -11   3   9       64.98       62.14      4.83 o
 -10   3   9      567.51      573.85     13.61 o
  -9   3   9      141.56      148.01      4.66 o
  -8   3   9     1379.04     1461.51     21.48 o
  -7   3   9     1150.41     1153.79     17.24 o
  -6   3   9      421.59      429.02      8.19 o
  -5   3   9       90.90      101.37      3.27 o
  -4   3   9      632.81      697.74      7.61 o
  -3   3   9      227.73      254.16      3.82 o
  -2   3   9     1181.90     1360.06     14.89 o
  -1   3   9      508.39      503.92     12.96 o
   0   3   9        0.33        1.51      1.16 o
   1   3   9        2.12        4.34      0.94 o
   2   3   9      853.81     1006.52     10.72 o
   3   3   9     1098.17     1157.78     12.99 o
   4   3   9       38.86       47.16      3.63 o
   5   3   9      539.16      524.74      9.61 o
   6   3   9      206.69      213.17      6.26 o
   7   3   9        0.06        3.78      2.42 o
   8   3   9        7.93        3.41      2.60 o
   9   3   9        7.76        0.48      2.87 o
  10   3   9       21.11       26.21      4.01 o
  11   3   9        1.94       -1.83      3.32 o
  12   3   9      115.25      123.98      7.73 o
  13   3   9        2.55        6.66      4.34 o
  14   3   9        0.30       -1.07      4.61 o
 -15   4   9       19.11       14.20      4.70 o
 -14   4   9       13.18       14.19      4.85 o
 -13   4   9        2.97        2.60      3.56 o
 -12   4   9       68.72       62.95      5.18 o
 -11   4   9       19.64       35.30      4.12 o
 -10   4   9        1.60        1.79      2.96 o
  -9   4   9       48.45       75.87      4.18 o
  -8   4   9      135.84      121.97      3.87 o
  -7   4   9     2214.03     2209.57     24.05 o
  -6   4   9      701.81      709.19      9.37 o
  -5   4   9      230.93      233.62      4.41 o
  -4   4   9       14.68       16.91      1.81 o
  -3   4   9      131.83      137.54      4.02 o
  -2   4   9      418.43      469.15      7.67 o
  -1   4   9      184.57      217.97      4.79 o
   0   4   9        0.77        2.05      1.31 o
   1   4   9      129.62      120.28      3.37 o
   2   4   9       15.23       17.29      1.61 o
   3   4   9       28.57       59.16      2.74 o
   4   4   9       29.85       29.96      2.87 o
   5   4   9        8.33        1.31      2.11 o
   6   4   9        3.85        4.54      3.66 o
   7   4   9       81.49       57.18      4.56 o
   8   4   9        4.11        0.47      2.90 o
   9   4   9       67.23       72.70      5.54 o
  10   4   9       11.98        5.78      5.63 o
  11   4   9        9.09       10.17      4.15 o
  12   4   9        0.29        0.16      3.89 o
  13   4   9        4.83        2.23      4.70 o
  14   4   9       14.76       15.05      5.67 o
 -15   5   9        1.36       -3.24      4.42 o
 -14   5   9       12.66       12.80      4.90 o
 -13   5   9       14.90       23.81      5.00 o
 -12   5   9        4.30        8.10      3.44 o
 -11   5   9        9.88        9.97      3.39 o
 -10   5   9       28.86       33.25      3.99 o
  -9   5   9       77.52       76.41      4.83 o
  -8   5   9      181.06      204.73      5.23 o
  -7   5   9      672.78      702.28      9.96 o
  -6   5   9      939.63      963.23     15.00 o
  -5   5   9      348.53      330.97      6.22 o
  -4   5   9      445.62      428.31      7.05 o
  -3   5   9        7.25        6.27      2.09 o
  -2   5   9       38.43       49.52      3.57 o
  -1   5   9       73.25       78.82      4.33 o
   0   5   9       37.15       38.80      2.76 o
   1   5   9      690.63      738.70     12.32 o
   2   5   9      146.54      149.35      5.16 o
   3   5   9       53.39       54.91      3.70 o
   4   5   9      106.17      117.63      4.37 o
   5   5   9       66.31       53.51      3.98 o
   6   5   9       41.82       45.21      4.01 o
   7   5   9      145.02      148.36      6.83 o
   8   5   9       47.52       49.62      4.76 o
   9   5   9        0.27        1.74      3.16 o
  10   5   9      107.50      105.32      7.04 o
  11   5   9        1.62        0.62      3.87 o
  12   5   9       35.07       25.29      5.17 o
  13   5   9        0.39       -4.12      4.12 o
  14   5   9        0.51       -0.57      5.01 o
 -14   6   9        0.17        0.46      4.73 o
 -13   6   9        4.23        6.34      4.82 o
 -12   6   9        4.29        4.11      3.53 o
 -11   6   9       38.09       52.86      4.76 o
 -10   6   9       36.65       37.60      4.15 o
  -9   6   9      439.25      460.03     10.42 o
  -8   6   9      165.17      143.47     10.45 o
  -7   6   9      386.02      396.80      7.24 o
  -6   6   9        0.04        1.07      1.96 o
  -5   6   9      556.16      570.14      9.23 o
  -4   6   9      479.49      432.73      7.47 o
  -3   6   9      478.09      464.88     10.62 o
  -2   6   9      176.02      199.29      6.66 o
  -1   6   9      137.75      152.77      5.02 o
   0   6   9        0.46        0.77      1.96 o
   1   6   9        8.82        5.12      2.26 o
   2   6   9      810.87      759.22     19.58 o
   3   6   9       31.12       48.45      5.61 o
   4   6   9       15.30       23.82      3.14 o
   5   6   9        0.16        0.55      1.68 o
   6   6   9      202.45      198.28     10.27 o
   7   6   9       87.96       87.72      5.66 o
   8   6   9        1.16        2.72      3.27 o
   9   6   9       15.75       16.50      4.03 o
  10   6   9        0.89       -0.17      3.59 o
  11   6   9       27.80       41.87      5.54 o
  12   6   9        0.02       -3.15      3.99 o
  13   6   9        3.39        4.88      4.77 o
 -14   7   9        4.58        7.05      5.14 o
 -13   7   9       11.94       11.29      4.09 o
 -12   7   9        8.81       15.74      4.05 o
 -11   7   9        7.04       11.43      4.88 o
 -10   7   9       21.75       24.45      3.79 o
  -9   7   9        0.28        1.90      2.89 o
  -8   7   9        0.00       -0.57      2.70 o
  -7   7   9       52.25       62.20      4.28 o
  -6   7   9       27.78       27.58      3.22 o
  -5   7   9      537.62      604.58      9.99 o
  -4   7   9      199.44      186.82      9.57 o
  -3   7   9      185.01      190.17      9.83 o
  -2   7   9      232.26      238.53      7.92 o
  -1   7   9       97.74      100.73      7.61 o
   0   7   9      168.60      162.99      8.28 o
   1   7   9       13.63       15.74      4.07 o
   2   7   9      135.52      139.08     13.51 o
   3   7   9      145.40      146.93      8.95 o
   4   7   9        6.33        0.86      3.86 o
   5   7   9       10.48        7.60      5.26 o
   6   7   9        7.69        3.82      3.30 o
   7   7   9        0.90        2.08      3.69 o
   8   7   9       39.91       46.65      4.97 o
   9   7   9        0.08        0.16      3.58 o
  10   7   9        2.03        2.14      3.92 o
  11   7   9        0.10        2.41      4.15 o
  12   7   9        0.08       -2.21      4.23 o
  13   7   9        1.17       -4.40      4.40 o
 -13   8   9       16.57       22.60      6.83 o
 -12   8   9        0.02       -3.47      3.47 o
 -11   8   9        1.58        3.04      3.46 o
 -10   8   9      104.63       92.77      5.87 o
  -9   8   9       13.05       12.56      3.51 o
  -8   8   9       11.22       11.67      3.20 o
  -7   8   9       44.20       49.46      5.73 o
  -6   8   9      138.65      132.68      5.65 o
  -5   8   9      152.32      152.47      6.10 o
  -4   8   9        3.42        4.91      3.38 o
  -3   8   9        1.26        0.19      3.81 o
  -2   8   9      668.50      751.53     20.12 o
  -1   8   9      111.46      110.56     15.05 o
   0   8   9      428.44      453.16     14.85 o
   1   8   9      214.89      199.32      9.76 o
   2   8   9       10.49        8.24      4.45 o
   3   8   9       22.21       15.06      5.10 o
   4   8   9        9.22        4.34      4.22 o
   5   8   9        8.14       -2.62      4.64 o
   6   8   9        0.02        0.31      3.35 o
   7   8   9       23.41       20.21      4.77 o
   8   8   9       28.93       21.26      5.16 o
   9   8   9       20.54       22.06      5.46 o
  10   8   9       10.95       11.08      4.95 o
  11   8   9        0.18       -3.19      4.19 o
  12   8   9       12.27        6.60      5.03 o
 -12   9   9        0.01        1.53      5.75 o
 -11   9   9       22.87       20.81      4.32 o
 -10   9   9       11.35       18.17      3.96 o
  -9   9   9        1.35        5.25      3.31 o
  -8   9   9        7.53        4.45      3.04 o
  -7   9   9       28.64       27.20      4.20 o
  -6   9   9        3.67        4.80      3.27 o
  -5   9   9        7.05       18.25      5.10 o
  -4   9   9       19.65       20.61      5.24 o
  -3   9   9        0.11        6.79     10.41 o
  -2   9   9        0.73        3.93      4.20 o
  -1   9   9        9.89        5.23      4.43 o
   0   9   9       79.66      102.86      8.38 o
   1   9   9      121.60      143.15     10.03 o
   2   9   9       26.96       30.40      5.66 o
   3   9   9       74.13       68.25      7.65 o
   4   9   9        2.07        3.01      4.72 o
   5   9   9       78.20       73.64     14.23 o
   6   9   9        0.95        2.59      7.11 o
   7   9   9        3.88        4.25      4.15 o
   8   9   9       30.35       24.47      5.36 o
   9   9   9        0.47        1.95      4.42 o
  10   9   9       18.54       19.79      5.70 o
  11   9   9        9.01        3.10      5.64 o
 -11  10   9        2.30        2.73      5.64 o
 -10  10   9        1.67        6.53      3.62 o
  -9  10   9        0.08       -2.35      3.24 o
  -8  10   9       10.82        8.82      3.41 o
  -7  10   9       15.30       10.14      3.79 o
  -6  10   9       34.17       33.98      4.45 o
  -5  10   9       79.73       79.39     11.75 o
  -4  10   9      132.38      114.07     12.78 o
  -3  10   9        6.68       11.48      9.07 o
  -2  10   9        1.34        0.00      4.23 o
  -1  10   9       34.21       21.14      5.69 o
   0  10   9       52.66       60.63      7.58 o
   1  10   9       17.28       28.56      6.20 o
   2  10   9        2.47        4.67      4.72 o
   3  10   9       16.02       21.62      5.75 o
   4  10   9       18.96       23.09      6.33 o
   5  10   9        1.63        4.52      5.47 o
   6  10   9        5.82        8.87      5.69 o
   7  10   9       35.01       40.57      6.27 o
   8  10   9       19.45       15.08      5.30 o
   9  10   9       15.16       12.54      5.31 o
  10  10   9        7.60       10.64      5.49 o
 -10  11   9        0.43       -0.57      4.29 o
  -9  11   9        2.21        0.28      5.17 o
  -8  11   9       16.01       18.01      4.55 o
  -7  11   9       43.32       45.39      5.83 o
  -6  11   9        0.39        2.07      3.70 o
  -5  11   9        7.00       -0.41      6.60 o
  -4  11   9        0.41       12.99      7.42 o
  -3  11   9        8.99        3.71      6.80 o
  -2  11   9        0.03        2.68      6.39 o
  -1  11   9       26.34       22.19      6.33 o
   0  11   9        1.76       -1.00      4.74 o
   1  11   9        3.52       -0.21      5.10 o
   2  11   9       11.94        7.01      5.54 o
   3  11   9       26.96       29.85      7.32 o
   4  11   9        0.00       -1.64      5.39 o
   5  11   9       37.18       39.86     12.48 o
   6  11   9        8.82       10.01      6.77 o
   7  11   9       21.44       21.36      8.73 o
   8  11   9        1.29        0.60      4.90 o
   9  11   9        0.00        1.60      5.21 o
  -8  12   9        6.30        9.94      5.89 o
  -7  12   9        3.57        1.19      5.60 o
  -6  12   9        0.01        1.95      3.97 o
  -5  12   9       28.80       33.41     10.31 o
  -4  12   9        0.55        2.27      7.84 o
  -3  12   9       47.51       31.14      9.90 o
  -2  12   9        1.83       -3.71      7.22 o
  -1  12   9        2.33       -4.47      5.17 o
   0  12   9       25.08       34.77      7.51 o
   1  12   9        0.24        2.10      5.68 o
   2  12   9        3.81        1.74     12.27 o
   3  12   9       10.23       12.73      6.49 o
   4  12   9        0.01        2.97      6.20 o
   5  12   9       15.20       11.28      7.94 o
   6  12   9       12.67       17.55      7.50 o
   7  12   9        0.21       -4.41      4.41 o
  -6  13   9        0.49       -4.33      5.47 o
  -5  13   9       21.15       -0.41      7.42 o
  -4  13   9        1.51       -4.33      8.04 o
  -3  13   9        6.92       20.21      9.49 o
  -2  13   9        7.24        9.28      8.45 o
  -1  13   9        0.61        5.77      8.87 o
   0  13   9       13.91       13.40     10.52 o
   1  13   9        1.55       -3.98      6.12 o
   2  13   9        4.02       10.02      7.14 o
   3  13   9        2.99       -2.05      6.54 o
   4  13   9        6.83        3.81      6.75 o
   5  13   9        0.02        3.07      7.22 o
  -1  14   9        0.03        8.66     10.10 o
   0  14   9       18.54       26.39     12.37 o
 -16   0  10        1.71       -4.40      5.57 o
 -14   0  10       27.76       22.84      5.65 o
 -12   0  10        5.94        7.08      4.86 o
 -10   0  10      802.23      802.86     15.17 o
  -8   0  10      153.54      123.47      4.15 o
  -6   0  10      928.10      973.20     14.68 o
  -4   0  10      449.12      481.25      9.58 o
  -2   0  10     3642.39     3894.23     47.40 o
   0   0  10      146.75      133.56      2.79 o
   2   0  10      108.40      139.84      3.34 o
   4   0  10       28.21       33.95      3.40 o
   6   0  10        6.68        1.97      2.80 o
   8   0  10       10.81       23.76      4.26 o
  10   0  10        8.07        7.57      5.04 o
  12   0  10       19.32       24.58      5.75 o
  14   0  10        6.91       -2.86      5.53 o
 -16   1  10        5.73        7.34      4.46 o
 -15   1  10        4.51       -0.59      3.71 o
 -14   1  10       18.03       14.86      3.80 o
 -13   1  10      150.99      159.39      6.74 o
 -12   1  10      265.89      277.65      8.03 o
 -11   1  10      291.84      289.83      9.64 o
 -10   1  10      687.46      659.34      9.71 o
  -9   1  10       61.66       59.37      3.39 o
  -8   1  10       23.68       25.53      2.32 o
  -7   1  10      472.64      447.60      5.46 o
  -6   1  10      297.92      285.57      3.64 o
  -5   1  10       74.67       84.18      2.60 o
  -4   1  10      102.14      119.96      3.71 o
  -3   1  10        0.05        2.92      0.99 o
  -2   1  10     1723.52     2029.82     17.24 o
  -1   1  10       61.29       63.95      1.85 o
   0   1  10       14.58        8.34      0.85 o
   1   1  10      334.11      339.98      4.35 o
   2   1  10       10.21       17.58      1.29 o
   3   1  10       28.66       34.53      1.59 o
   4   1  10       17.27       19.41      1.88 o
   5   1  10      601.26      624.24      9.28 o
   6   1  10       11.84        8.43      1.80 o
   7   1  10      165.25      158.99      4.67 o
   8   1  10        1.94        3.42      1.68 o
   9   1  10       49.77       55.16      3.17 o
  10   1  10        5.24        1.39      2.89 o
  11   1  10        0.94        1.24      2.92 o
  12   1  10       12.61       17.37      3.90 o
  13   1  10       16.87        9.94      4.01 o
  14   1  10        0.13       -3.25      3.92 o
 -15   2  10       49.60       52.95      6.34 o
 -14   2  10        1.50        6.21      4.21 o
 -13   2  10        3.22        6.26      3.48 o
 -12   2  10       23.33       17.20      6.16 o
 -11   2  10        1.25        0.87      4.06 o
 -10   2  10       37.64       41.77      3.71 o
  -9   2  10        0.03       -1.33      1.83 o
  -8   2  10       27.36       28.95      2.23 o
  -7   2  10      252.53      227.70      4.39 o
  -6   2  10       41.30       46.33      2.23 o
  -5   2  10     2383.40     2515.34     25.92 o
  -4   2  10       25.12       18.18      1.82 o
  -3   2  10        7.73        6.24      1.27 o
  -2   2  10       11.54       14.42      1.02 o
  -1   2  10      510.89      515.19      6.34 o
   0   2  10      238.17      221.56      3.96 o
   1   2  10      173.10      171.69      2.86 o
   2   2  10        9.34       10.12      1.20 o
   3   2  10        6.71        5.15      1.25 o
   4   2  10       32.57       39.95      2.40 o
   5   2  10       45.35       55.30      6.79 o
   6   2  10       14.17       17.91      1.96 o
   7   2  10      106.29       99.05      3.53 o
   8   2  10        0.10        1.26      3.14 o
   9   2  10       26.68       28.20      3.83 o
  10   2  10       35.59       35.78      4.41 o
  11   2  10       10.85        8.56      3.59 o
  12   2  10       38.53       27.92      4.77 o
  13   2  10        0.10       -1.35      4.15 o
  14   2  10        7.30        5.11      4.29 o
 -15   3  10        3.27        2.83      4.48 o
 -14   3  10       17.64       16.93      4.34 o
 -13   3  10       14.47       25.55      4.18 o
 -12   3  10       19.31       10.22      4.58 o
 -11   3  10       24.84       28.20      3.56 o
 -10   3  10       54.31       64.56      4.58 o
  -9   3  10     1639.32     1632.63     34.02 o
  -8   3  10        0.04        1.01      1.77 o
  -7   3  10        8.38       10.65      2.03 o
  -6   3  10      374.72      375.49      7.26 o
  -5   3  10      387.44      372.43      7.02 o
  -4   3  10      213.05      200.52      2.95 o
  -3   3  10      289.17      290.80      4.42 o
  -2   3  10      211.54      165.92      5.33 o
  -1   3  10       36.48       26.75      2.08 o
   0   3  10      972.52      988.26     17.02 o
   1   3  10       64.69       68.57      2.23 o
   2   3  10        4.39        3.21      1.12 o
   3   3  10      927.58      953.23     12.08 o
   4   3  10      144.66      148.97      4.85 o
   5   3  10       19.14       15.19      2.42 o
   6   3  10        9.61        4.38      2.29 o
   7   3  10       18.70       18.46      2.98 o
   8   3  10        0.24       -0.44      2.47 o
   9   3  10        4.35        2.80      2.89 o
  10   3  10       13.59        7.18      3.34 o
  11   3  10        0.48        2.95      3.38 o
  12   3  10        2.77        9.67      3.95 o
  13   3  10       38.00       47.63      6.41 o
  14   3  10       14.98        8.80      5.40 o
 -15   4  10        4.48        3.09      4.81 o
 -14   4  10        0.11       -4.27      4.27 o
 -13   4  10       54.73       56.88      5.97 o
 -12   4  10       29.62       30.82      4.85 o
 -11   4  10      163.01      180.27      7.95 o
 -10   4  10       12.72        8.21      3.01 o
  -9   4  10       74.40       70.06      4.61 o
  -8   4  10      195.41      190.72      7.35 o
  -7   4  10       95.69      111.79      3.87 o
  -6   4  10       49.80       42.58      2.29 o
  -5   4  10      530.12      503.36      7.05 o
  -4   4  10       31.07       23.55      1.62 o
  -3   4  10       51.83       44.35      2.07 o
  -2   4  10      414.54      456.93      6.75 o
  -1   4  10       84.62      107.66      4.07 o
   0   4  10      624.85      719.50     11.28 o
   1   4  10      132.12      116.31      5.03 o
   2   4  10       54.79       63.93      2.70 o
   3   4  10      101.64      104.60      3.41 o
   4   4  10        8.56        9.75      2.29 o
   5   4  10        2.05        1.79      2.65 o
   6   4  10       20.11       20.12      4.71 o
   7   4  10        2.64       -2.47      2.47 o
   8   4  10       41.91       32.23      4.14 o
   9   4  10       15.40       13.73      3.68 o
  10   4  10       28.31       22.96      5.78 o
  11   4  10        0.52        0.73      3.66 o
  12   4  10        0.36        5.26      4.28 o
  13   4  10        3.67        7.11      4.90 o
  14   4  10       13.07        0.83      5.40 o
 -15   5  10        0.27       -0.43      5.55 o
 -14   5  10        8.59        7.09      4.47 o
 -13   5  10       37.50       48.75      7.81 o
 -12   5  10       20.39       34.35      4.34 o
 -11   5  10        1.80        1.45      3.07 o
 -10   5  10      185.86      186.91      6.96 o
  -9   5  10        2.21        0.93      2.82 o
  -8   5  10      114.61      110.56      5.35 o
  -7   5  10       81.32       80.34      3.44 o
  -6   5  10       30.72       29.78      2.40 o
  -5   5  10       75.03       80.92      3.02 o
  -4   5  10      139.35      126.98      3.60 o
  -3   5  10      223.96      222.67      7.21 o
  -2   5  10       17.06       23.29      2.15 o
  -1   5  10       36.95       47.64      2.80 o
   0   5  10       52.20       66.03      5.01 o
   1   5  10       34.55       43.43      3.04 o
   2   5  10       32.22       33.57      2.38 o
   3   5  10       17.67       14.84      1.83 o
   4   5  10       25.93       26.88      3.61 o
   5   5  10       20.86       24.09      3.10 o
   6   5  10        0.12        0.37      2.54 o
   7   5  10       21.15       22.77      3.65 o
   8   5  10       13.77       17.22      3.74 o
   9   5  10        4.39        7.92      5.03 o
  10   5  10        3.60        5.21      3.72 o
  11   5  10        7.28       12.23      4.40 o
  12   5  10       42.13       41.36      6.06 o
  13   5  10       17.15       19.65      5.69 o
 -14   6  10        8.91       15.36     11.96 o
 -13   6  10       13.25       10.83      3.91 o
 -12   6  10        5.09       17.73      3.98 o
 -11   6  10       92.09      115.97      6.36 o
 -10   6  10       81.86       77.40      5.22 o
  -9   6  10        0.67        1.62      2.86 o
  -8   6  10       48.80       49.75      4.13 o
  -7   6  10      383.48      401.42      9.83 o
  -6   6  10      329.36      326.93      6.30 o
  -5   6  10      898.24      907.45     15.27 o
  -4   6  10      490.30      539.80      8.67 o
  -3   6  10       48.74       47.27      4.02 o
  -2   6  10        0.55       -0.15      1.88 o
  -1   6  10      442.39      470.13      9.09 o
   0   6  10       51.39       50.15      6.70 o
   1   6  10        4.44        3.54      2.11 o
   2   6  10        3.13        0.65      3.05 o
   3   6  10        2.47        0.04      3.71 o
   4   6  10       52.08       44.91      4.61 o
   5   6  10      151.61      171.17     12.14 o
   6   6  10       35.58       34.52      3.88 o
   7   6  10        0.71        3.20      2.96 o
   8   6  10       41.68       51.02      5.04 o
   9   6  10       34.82       36.08      4.80 o
  10   6  10        5.58        3.49      3.88 o
  11   6  10       48.23       62.92      6.40 o
  12   6  10       25.37       31.94      5.84 o
  13   6  10        0.03       -2.64      5.34 o
 -13   7  10        0.19       -4.02      4.02 o
 -12   7  10      121.42      127.40      7.06 o
 -11   7  10        5.27        3.19      3.48 o
 -10   7  10        1.22        3.39      3.21 o
  -9   7  10       10.04        9.65      3.42 o
  -8   7  10        3.18        3.65      2.94 o
  -7   7  10      137.00      124.89      5.68 o
  -6   7  10       27.99       29.63      3.29 o
  -5   7  10      270.80      281.29      6.43 o
  -4   7  10        1.23       -1.18      2.96 o
  -3   7  10      128.08      144.78      6.41 o
  -2   7  10      110.12      126.53      5.18 o
  -1   7  10       67.04       64.00      4.94 o
   0   7  10       19.44       21.84      5.57 o
   1   7  10       62.20       50.90      6.19 o
   2   7  10      118.16      120.84     15.16 o
   3   7  10        1.41       -3.24      3.28 o
   4   7  10       51.07       41.63      6.19 o
   5   7  10       20.31       19.49      5.25 o
   6   7  10       44.52       41.09      8.91 o
   7   7  10       36.39       32.85      5.07 o
   8   7  10       14.89       11.02      3.79 o
   9   7  10        3.26       -2.43      3.38 o
  10   7  10       48.42       47.27      5.69 o
  11   7  10        0.00       -4.09      4.09 o
  12   7  10        9.68       12.52      5.19 o
 -13   8  10        7.99        4.75      6.19 o
 -12   8  10        2.73        5.58      4.50 o
 -11   8  10        7.44       13.91      3.91 o
 -10   8  10        0.02       -0.86      3.02 o
  -9   8  10        5.03        2.32      3.07 o
  -8   8  10       44.17       48.61      4.39 o
  -7   8  10        7.38        9.52      2.97 o
  -6   8  10       29.14       37.78      4.15 o
  -5   8  10      127.82      113.66      5.92 o
  -4   8  10       72.16       83.04      7.21 o
  -3   8  10      714.34      721.04     19.53 o
  -2   8  10        5.18       13.51      4.52 o
  -1   8  10        0.23       -0.06      3.57 o
   0   8  10        3.96        4.09      6.29 o
   1   8  10        0.11        1.27      3.81 o
   2   8  10       20.61        9.58      4.45 o
   3   8  10       19.02       23.90      5.24 o
   4   8  10      153.41      166.40     14.74 o
   5   8  10        0.91       -2.43      5.88 o
   6   8  10       42.88       45.78      5.54 o
   7   8  10       23.98       15.23      4.52 o
   8   8  10        5.16       -0.17      4.20 o
   9   8  10       46.25       49.91      6.67 o
  10   8  10        1.01        2.18      4.89 o
  11   8  10       15.84       22.07      5.40 o
  12   8  10        4.37        9.53      5.03 o
 -12   9  10        0.18       13.15     15.47 o
 -11   9  10        0.31       -4.13      4.13 o
 -10   9  10        6.75        1.72      4.31 o
  -9   9  10       17.40       11.19      3.64 o
  -8   9  10       46.03       58.78      8.90 o
  -7   9  10       10.19        2.50      3.40 o
  -6   9  10      108.69      122.25      6.73 o
  -5   9  10      112.71      127.96      6.51 o
  -4   9  10       15.68       16.70      5.10 o
  -3   9  10      617.20      685.54     19.68 o
  -2   9  10       13.02       20.70      5.32 o
  -1   9  10       71.90       74.97      7.44 o
   0   9  10      154.55      156.69     13.61 o
   1   9  10       18.59       17.53      5.39 o
   2   9  10        0.26       -3.99      3.99 o
   3   9  10        0.67       -0.15      4.45 o
   4   9  10       22.20       30.24      6.34 o
   5   9  10        3.41       -0.68      4.58 o
   6   9  10       32.14       30.82      7.22 o
   7   9  10        2.38        0.00      4.03 o
   8   9  10       29.72       32.98      5.84 o
   9   9  10        1.55       -0.47      4.70 o
  10   9  10       53.88       70.03      8.03 o
  11   9  10       16.83       14.37      6.16 o
 -11  10  10        1.98        3.59      4.51 o
 -10  10  10       10.15       15.86      4.96 o
  -9  10  10        0.05       -2.21      3.96 o
  -8  10  10        0.11       -3.04      3.04 o
  -7  10  10        9.04        9.27      3.90 o
  -6  10  10       11.36       14.76      3.91 o
  -5  10  10        9.11       18.97      7.84 o
  -4  10  10        7.74       10.52      7.42 o
  -3  10  10        0.22       10.37      5.17 o
  -2  10  10        0.87        5.29      4.72 o
  -1  10  10       50.32       67.78      7.73 o
   0  10  10       60.86       54.45      7.22 o
   1  10  10        0.42        0.81      4.74 o
   2  10  10        9.72        2.72      6.08 o
   3  10  10      108.26       81.05      8.80 o
   4  10  10        0.00       -0.02      4.95 o
   5  10  10       24.20       34.27      7.04 o
   6  10  10       13.42        7.21      6.31 o
   7  10  10        2.70        0.24      4.42 o
   8  10  10        1.82       -2.73      4.50 o
   9  10  10        4.49       11.10      5.55 o
  10  10  10        0.27        0.46      5.09 o
  -9  11  10        3.04       -0.41      4.52 o
  -8  11  10        1.38        2.63      4.15 o
  -7  11  10        5.57        1.39      5.17 o
  -6  11  10       36.02       41.49      6.09 o
  -5  11  10        0.73       -5.98      6.19 o
  -4  11  10       52.79       44.95     10.52 o
  -3  11  10        0.09       -6.19      6.19 o
  -2  11  10        5.44       -1.86      6.80 o
  -1  11  10       69.65       81.18      8.89 o
   0  11  10        5.49       -3.25      5.02 o
   1  11  10        3.63       -3.73      4.87 o
   2  11  10       24.65       31.22      6.87 o
   3  11  10        6.21        6.50      5.72 o
   4  11  10        0.07       -4.75      4.75 o
   5  11  10       23.00       33.10      7.81 o
   6  11  10        9.19       11.35      7.21 o
   7  11  10        4.21        5.11      5.04 o
   8  11  10       39.99       46.49      7.16 o
  -8  12  10        1.74       -5.24      5.24 o
  -7  12  10       18.58       21.60      6.49 o
  -6  12  10        0.07       -4.60      4.60 o
  -5  12  10        6.80        9.49      8.87 o
  -4  12  10       24.41       23.92      9.69 o
  -3  12  10       48.38       53.61     11.96 o
  -2  12  10       33.52       25.78      9.49 o
  -1  12  10       29.88       52.58     11.96 o
   0  12  10        4.41       12.37      8.87 o
   1  12  10       11.63        8.51      7.11 o
   2  12  10       38.92       34.86      8.76 o
   3  12  10        5.14       -3.02      5.54 o
   4  12  10       14.06       27.38      7.57 o
   5  12  10       16.43       10.28      6.87 o
   6  12  10        9.06        3.39      6.78 o
   7  12  10        0.00       -3.84      4.74 o
  -5  13  10       25.16       17.73     10.10 o
  -4  13  10        2.98       -5.16      7.22 o
  -3  13  10       16.18       24.74     10.52 o
  -2  13  10        0.88       -6.39      7.42 o
  -1  13  10        0.35        1.65      8.45 o
   0  13  10        5.94       -1.65      8.87 o
   1  13  10        0.43       -7.63      8.04 o
   2  13  10       17.43       12.78     10.52 o
   3  13  10        5.62       -4.98      8.45 o
   4  13  10        3.44       -6.59      6.70 o
 -15   0  11       31.16       33.94      6.49 o
 -13   0  11       63.66       70.52      9.07 o
 -11   0  11      611.88      595.08     15.68 o
  -9   0  11       68.60       57.18      3.14 o
  -7   0  11        0.46       -1.88      1.88 o
  -5   0  11     1210.55     1367.71     22.39 o
  -3   0  11     1682.85     1882.31     24.37 o
  -1   0  11       84.79       98.42      2.34 o
   1   0  11        0.62        1.90      1.12 o
   3   0  11      177.45      155.29      3.75 o
   5   0  11       75.19       65.12      4.85 o
   7   0  11       11.19        6.51      1.94 o
   9   0  11       13.88       12.66      4.32 o
  11   0  11        9.96       14.27      5.12 o
  13   0  11        0.30       -4.25      5.28 o
 -15   1  11        3.09        3.98      3.70 o
 -14   1  11       28.43       30.60      4.32 o
 -13   1  11        0.90        1.50      2.96 o
 -12   1  11        3.04        4.49      2.93 o
 -11   1  11      331.15      345.26      9.45 o
 -10   1  11        0.45        1.20      1.96 o
  -9   1  11      158.46      143.49      3.56 o
  -8   1  11       25.51       23.96      2.44 o
  -7   1  11        1.33       -0.10      0.88 o
  -6   1  11      480.97      486.98     11.40 o
  -5   1  11        8.66       11.04      2.32 o
  -4   1  11       33.45       35.87      2.54 o
  -3   1  11      875.66      995.96     11.96 o
  -2   1  11      315.73      340.43      4.27 o
  -1   1  11     1440.89     1526.80     12.95 o
   0   1  11      589.55      533.42      5.42 o
   1   1  11       19.22       10.63      1.09 o
   2   1  11       36.54       29.33      1.48 o
   3   1  11      971.26      797.80      8.65 o
   4   1  11      162.39      142.32      4.09 o
   5   1  11      193.88      175.41      4.61 o
   6   1  11      114.07      109.12      4.09 o
   7   1  11        0.77        2.36      1.68 o
   8   1  11        2.32        5.22      1.91 o
   9   1  11       32.77       37.04      4.05 o
  10   1  11        7.02        9.66      3.09 o
  11   1  11        1.40       -0.16      3.10 o
  12   1  11       35.30       35.36      4.65 o
  13   1  11        5.66        2.48      3.75 o
  14   1  11        5.86        7.26      5.89 o
 -15   2  11        0.49       -2.65      3.39 o
 -14   2  11        1.08        2.18      3.99 o
 -13   2  11        8.05       11.82      3.96 o
 -12   2  11       47.14       44.49      4.78 o
 -11   2  11        1.52       -3.13      3.13 o
 -10   2  11      113.66      125.09      6.65 o
  -9   2  11      178.91      147.69      4.10 o
  -8   2  11      350.48      340.38      5.69 o
  -7   2  11       72.55       72.74      3.18 o
  -6   2  11      167.62      160.67      4.31 o
  -5   2  11        1.87        1.46      1.08 o
  -4   2  11      843.94      988.65     12.77 o
  -3   2  11      542.53      582.59      9.93 o
  -2   2  11       93.86      140.32      3.97 o
  -1   2  11      488.53      551.86      6.45 o
   0   2  11       36.86       38.05      1.66 o
   1   2  11       31.00       25.10      1.91 o
   2   2  11       80.46       83.12      2.66 o
   3   2  11       80.19       74.07      2.70 o
   4   2  11      140.62      143.83      4.07 o
   5   2  11      322.91      288.14      5.88 o
   6   2  11      115.55      111.90      5.68 o
   7   2  11        3.02        1.04      1.62 o
   8   2  11       17.51       17.89      3.22 o
   9   2  11       24.95       33.20      4.02 o
  10   2  11       52.53       46.11      4.65 o
  11   2  11        1.01        2.53      3.51 o
  12   2  11        2.40        1.13      3.84 o
  13   2  11       45.98       62.07      6.86 o
  14   2  11        3.36        2.55      4.46 o
 -15   3  11        1.58        0.45      5.15 o
 -14   3  11        0.07        2.13      3.58 o
 -13   3  11        1.66       -2.62      3.25 o
 -12   3  11      132.10      114.16      8.97 o
 -11   3  11       92.78      109.53      5.75 o
 -10   3  11       93.06      102.02      5.23 o
  -9   3  11      538.12      509.86      8.17 o
  -8   3  11      382.92      354.28      6.23 o
  -7   3  11        4.92        5.63      1.79 o
  -6   3  11      119.46      108.46      4.14 o
  -5   3  11      311.12      304.43      5.43 o
  -4   3  11       89.61      106.13      4.65 o
  -3   3  11       20.95       25.20      1.43 o
  -2   3  11      136.94      125.58      3.73 o
  -1   3  11       71.01       54.07      2.83 o
   0   3  11        8.05       14.64      1.46 o
   1   3  11      579.25      581.10      7.42 o
   2   3  11      504.72      514.73      8.16 o
   3   3  11       71.93       87.38      3.35 o
   4   3  11       90.93       87.53      4.10 o
   5   3  11        0.17       -1.86      1.86 o
   6   3  11       41.58       35.97      3.35 o
   7   3  11       53.54       54.47      4.49 o
   8   3  11       32.13       38.63      4.69 o
   9   3  11        0.88       -1.20      2.83 o
  10   3  11       37.90       36.20      4.84 o
  11   3  11        7.34        4.75      3.63 o
  12   3  11        0.03        0.89      3.86 o
  13   3  11       19.99       29.06      9.91 o
  14   3  11       64.22       80.00      8.05 o
 -15   4  11        0.76        0.22      5.25 o
 -14   4  11        1.51        1.06      4.36 o
 -13   4  11        9.82        9.14      4.15 o
 -12   4  11        0.01       -3.30      3.30 o
 -11   4  11       14.32       10.21      3.22 o
 -10   4  11        7.29        3.39      2.85 o
  -9   4  11       87.96       97.37      5.12 o
  -8   4  11      332.80      348.88      8.29 o
  -7   4  11        0.14       -0.44      1.21 o
  -6   4  11       32.54       32.98      2.77 o
  -5   4  11      208.19      225.72      4.19 o
  -4   4  11        4.46        7.84      1.22 o
  -3   4  11      262.80      266.02      5.82 o
  -2   4  11      818.03      882.46     18.93 o
  -1   4  11        0.01       -1.70      1.70 o
   0   4  11       71.86       64.68      4.35 o
   1   4  11       43.83       48.64      4.29 o
   2   4  11        8.11        6.12      1.96 o
   3   4  11       46.89       40.91      3.72 o
   4   4  11      636.60      646.44     11.94 o
   5   4  11        3.31        4.65      2.39 o
   6   4  11        7.49        3.64      2.62 o
   7   4  11        4.48        2.34      2.83 o
   8   4  11       29.29       20.69      3.80 o
   9   4  11        6.23        6.59      3.45 o
  10   4  11        1.45       -3.16      3.41 o
  11   4  11        2.12       -2.51      3.81 o
  12   4  11        2.15        2.33      4.49 o
  13   4  11       23.39       31.77      8.33 o
 -14   5  11        0.54        9.90      5.52 o
 -13   5  11        1.50        1.76      3.96 o
 -12   5  11        7.20        1.74      3.23 o
 -11   5  11       67.57       78.79      5.35 o
 -10   5  11       25.86       23.28      3.61 o
  -9   5  11      155.34      184.52     10.80 o
  -8   5  11       61.72       58.09      4.17 o
  -7   5  11      914.37      866.02     12.77 o
  -6   5  11      102.10       89.01      3.29 o
  -5   5  11      192.72      196.09      4.33 o
  -4   5  11      151.82      145.85      5.17 o
  -3   5  11      124.42      125.22      4.69 o
  -2   5  11       13.11       11.77      1.78 o
  -1   5  11       61.35       52.28      2.93 o
   0   5  11       88.83      105.84      4.23 o
   1   5  11      464.87      501.26     12.44 o
   2   5  11        6.15        7.60      1.75 o
   3   5  11        8.28        7.19      4.27 o
   4   5  11      188.67      176.80      5.99 o
   5   5  11        1.43       -0.14      2.41 o
   6   5  11        6.35        3.32      2.70 o
   7   5  11       38.76       40.69      4.36 o
   8   5  11        4.45        7.29      3.99 o
   9   5  11       20.69       15.26      4.00 o
  10   5  11        0.01       -1.33      3.59 o
  11   5  11        3.53        4.84      4.13 o
  12   5  11      145.27      153.14      9.58 o
  13   5  11        0.75        8.17      5.26 o
 -14   6  11        6.32        5.08      6.39 o
 -13   6  11        0.23        3.59      5.22 o
 -12   6  11        2.72       -2.70      3.90 o
 -11   6  11        5.32        7.50      3.55 o
 -10   6  11      109.07      104.47      5.80 o
  -9   6  11        4.91        6.33      3.06 o
  -8   6  11      114.27      111.26      6.10 o
  -7   6  11       88.48       76.85      4.44 o
  -6   6  11       12.84       16.65      2.42 o
  -5   6  11       43.21       40.80      2.83 o
  -4   6  11      213.03      209.13      5.09 o
  -3   6  11       19.11       13.58      2.24 o
  -2   6  11        7.58        6.07      2.00 o
  -1   6  11       35.60       33.76      2.90 o
   0   6  11      273.15      232.44      6.27 o
   1   6  11        1.61       -0.46      1.98 o
   2   6  11      190.39      171.28      8.59 o
   3   6  11       17.77       18.66      4.52 o
   4   6  11      129.69      126.29     11.03 o
   5   6  11        0.03        0.79      3.36 o
   6   6  11       96.22       77.44      7.50 o
   7   6  11       12.46       17.45      3.65 o
   8   6  11       27.18       28.76      5.33 o
   9   6  11       14.73       16.31      5.21 o
  10   6  11        0.23        4.93      3.98 o
  11   6  11        2.67        3.13      4.50 o
  12   6  11        2.10       -4.43      4.60 o
  13   6  11        0.05       -1.91      4.86 o
 -13   7  11        0.12       -0.66      4.33 o
 -12   7  11        0.52       -1.64      4.23 o
 -11   7  11        9.79       13.63      4.53 o
 -10   7  11       43.67       58.44      4.86 o
  -9   7  11       57.67       71.57      5.00 o
  -8   7  11       73.18       65.92      4.61 o
  -7   7  11      247.84      277.79      7.69 o
  -6   7  11        0.13        0.36      2.42 o
  -5   7  11      221.71      229.43      6.43 o
  -4   7  11       89.35       88.23      4.25 o
  -3   7  11      174.29      164.66      6.93 o
  -2   7  11      113.93      118.12      5.10 o
  -1   7  11        0.67        1.28      3.82 o
   0   7  11       97.37       84.69      9.90 o
   1   7  11      126.98      113.85     15.26 o
   2   7  11       17.45       26.39      5.10 o
   3   7  11       69.30       63.18     16.91 o
   4   7  11       79.80       70.96      7.58 o
   5   7  11        2.35        5.01      3.46 o
   6   7  11        7.69        6.86      3.82 o
   7   7  11        0.40       -2.48      3.60 o
   8   7  11       23.06       27.87      4.40 o
   9   7  11       35.10       31.16      4.86 o
  10   7  11        3.59        5.92      4.30 o
  11   7  11        0.68        3.82      5.36 o
  12   7  11       24.39       42.78      6.82 o
 -12   8  11        4.44       11.27      4.89 o
 -11   8  11       30.80       27.98      5.30 o
 -10   8  11        0.69       -2.37      3.97 o
  -9   8  11        7.59        9.67      3.41 o
  -8   8  11       44.22       41.29      5.03 o
  -7   8  11        7.16        0.75      2.73 o
  -6   8  11      105.62      104.77      6.00 o
  -5   8  11      293.12      270.49      8.83 o
  -4   8  11       28.69       37.97     10.72 o
  -3   8  11       53.76       56.45     10.93 o
  -2   8  11      342.62      372.39     13.33 o
  -1   8  11        4.15       -0.57      3.78 o
   0   8  11      142.99      163.33      9.57 o
   1   8  11       15.57       13.07      4.66 o
   2   8  11        2.51        6.55      4.43 o
   3   8  11      153.65      143.05     11.75 o
   4   8  11       10.89        7.61      5.46 o
   5   8  11        0.61       -1.30      4.45 o
   6   8  11       59.72       55.12      6.01 o
   7   8  11        0.64        4.09      4.04 o
   8   8  11        4.68        6.16      4.54 o
   9   8  11        4.45       13.68      5.44 o
  10   8  11       49.71       60.87     13.70 o
  11   8  11        0.06        4.07      5.36 o
 -11   9  11        0.43       -4.15      4.33 o
 -10   9  11        5.43        5.14      4.44 o
  -9   9  11        4.36        0.99      4.15 o
  -8   9  11        0.01       -3.60      3.60 o
  -7   9  11       19.35       11.31      3.29 o
  -6   9  11        0.05        0.21      3.03 o
  -5   9  11      121.93      136.98      7.96 o
  -4   9  11        0.13       -4.12      5.77 o
  -3   9  11        0.34        3.72      4.43 o
  -2   9  11       44.83       44.45      6.42 o
  -1   9  11       26.52       19.47      7.32 o
   0   9  11       26.34       28.83      7.63 o
   1   9  11       27.48       20.05      5.52 o
   2   9  11        0.94       -3.54      4.30 o
   3   9  11       19.23       18.65      5.54 o
   4   9  11        3.59        0.19      5.57 o
   5   9  11        0.04       -3.28      5.77 o
   6   9  11        7.02        1.74      3.82 o
   7   9  11       45.90       49.23      6.47 o
   8   9  11        1.82        2.07      4.52 o
   9   9  11        6.63        9.53      5.32 o
  10   9  11       29.91       38.92      6.96 o
 -10  10  11        0.38        2.00      4.50 o
  -9  10  11       61.23       63.73      6.53 o
  -8  10  11        0.43        2.63      4.16 o
  -7  10  11       16.44       25.38      6.12 o
  -6  10  11       22.92       21.62      5.76 o
  -5  10  11        1.84        0.45      5.06 o
  -4  10  11        2.80        6.39      7.01 o
  -3  10  11       80.48       85.58     12.17 o
  -2  10  11       58.45       49.28     10.31 o
  -1  10  11       36.39       35.80      6.62 o
   0  10  11       48.74       51.20      7.51 o
   1  10  11      108.16      105.41     11.44 o
   2  10  11      141.95      148.80     11.35 o
   3  10  11        6.40       10.19      5.37 o
   4  10  11        0.92        1.59      5.54 o
   5  10  11       21.21       19.05      7.42 o
   6  10  11        1.95       -0.28      4.21 o
   7  10  11        6.92       12.63      5.20 o
   8  10  11        8.47       13.62      9.63 o
   9  10  11        4.23       11.51      5.58 o
  -9  11  11        0.32       -4.24      4.24 o
  -8  11  11        3.28        0.28      4.73 o
  -7  11  11        2.35        5.47      8.04 o
  -6  11  11        8.66        8.45      5.54 o
  -5  11  11        1.86       -1.89      4.58 o
  -4  11  11       37.69       37.94     10.10 o
  -3  11  11       52.65       50.31     10.72 o
  -2  11  11        2.11       24.33      8.45 o
  -1  11  11       33.88       26.60      8.87 o
   0  11  11      110.88      112.59     14.85 o
   1  11  11       63.85       75.50      9.79 o
   2  11  11       46.09       54.03      8.23 o
   3  11  11       10.01       10.66      6.10 o
   4  11  11        2.17        0.43      5.75 o
   5  11  11        0.79       -3.69      5.54 o
   6  11  11        4.61        9.13      6.21 o
   7  11  11        8.72       15.99      5.80 o
   8  11  11       13.57        9.99      5.55 o
  -7  12  11        2.74        4.85      5.98 o
  -6  12  11       14.85        8.76      8.04 o
  -5  12  11       17.56       22.48      9.69 o
  -4  12  11        0.84       -1.65      7.63 o
  -3  12  11       14.85       17.53      9.49 o
  -2  12  11        0.71        0.00      7.84 o
  -1  12  11       12.02       17.32      9.28 o
   0  12  11       56.47       64.75     12.99 o
   1  12  11        3.86        6.60      8.66 o
   2  12  11        9.63        7.22      9.69 o
   3  12  11       23.88       34.05      8.16 o
   4  12  11        1.62        1.90      6.26 o
   5  12  11       11.81       13.41      7.34 o
   6  12  11        0.02        6.57      7.07 o
  -4  13  11        6.47        0.41      9.07 o
  -3  13  11        3.22       -7.42      7.42 o
  -2  13  11       24.38       25.78     10.93 o
  -1  13  11        1.47        9.28      9.90 o
   0  13  11       14.54        0.62      8.66 o
   1  13  11        1.05       -5.16      7.63 o
   2  13  11        4.41       17.32     10.10 o
   3  13  11       16.90        8.66     10.93 o
 -14   0  12        7.02        7.16      4.53 o
 -12   0  12      129.32      125.96      8.87 o
 -10   0  12        0.00       -1.61      1.87 o
  -8   0  12        5.73        4.89      3.24 o
  -6   0  12      177.57      171.85     13.04 o
  -4   0  12      409.32      370.44      6.62 o
  -2   0  12      451.79      421.02      7.26 o
   0   0  12      288.62      257.20      4.84 o
   2   0  12        5.01        9.00      1.88 o
   4   0  12      149.49      148.83      3.93 o
   6   0  12        4.59        3.35      2.93 o
   8   0  12        0.30        0.76      3.73 o
  10   0  12       77.72       76.14      7.36 o
  12   0  12        5.15        4.72      4.93 o
  14   0  12       55.19       74.77      9.25 o
 -15   1  12       25.24       25.85      4.38 o
 -14   1  12        0.19        2.05      3.05 o
 -13   1  12       10.40        4.64      4.08 o
 -12   1  12        2.00        4.15      2.75 o
 -11   1  12       34.22       33.82      3.06 o
 -10   1  12        5.29        2.23      1.99 o
  -9   1  12      155.47      136.53      4.55 o
  -8   1  12       12.04       11.64      3.15 o
  -7   1  12        5.15        3.10      1.81 o
  -6   1  12        1.79        2.62      1.57 o
  -5   1  12      115.99      114.58      4.20 o
  -4   1  12      571.77      606.21      8.41 o
  -3   1  12      118.88      124.47      3.35 o
  -2   1  12       24.93       19.82      1.68 o
  -1   1  12       81.35       77.89      1.96 o
   0   1  12       14.51       17.84      1.13 o
   1   1  12       31.93       27.80      1.62 o
   2   1  12       71.15       52.03      1.99 o
   3   1  12      227.37      219.48      3.68 o
   4   1  12      154.04      105.60      4.21 o
   5   1  12       89.03       81.02      3.98 o
   6   1  12       95.19       81.16      4.72 o
   7   1  12        8.50        3.63      1.86 o
   8   1  12       25.91       36.56      2.93 o
   9   1  12       18.26       26.36      3.55 o
  10   1  12        1.76        3.35      3.01 o
  11   1  12        5.74       11.14      3.76 o
  12   1  12       13.32        6.41      3.76 o
  13   1  12       13.39       14.56      4.58 o
  14   1  12        6.55        7.40      4.51 o
 -15   2  12        1.00        2.45      7.96 o
 -14   2  12        8.05        6.20      3.32 o
 -13   2  12       23.24       16.47      3.66 o
 -12   2  12        5.98        9.18      5.27 o
 -11   2  12       45.20       41.75      4.33 o
 -10   2  12        8.11        7.11      2.65 o
  -9   2  12       10.53       10.27      1.81 o
  -8   2  12        0.98       -0.54      1.27 o
  -7   2  12       61.18       60.84      2.18 o
  -6   2  12       67.78       67.66      3.83 o
  -5   2  12       48.74       55.99      2.48 o
  -4   2  12      103.01       99.29      3.47 o
  -3   2  12      381.27      351.10      5.72 o
  -2   2  12      134.75      119.27      3.25 o
  -1   2  12        6.89        7.88      1.40 o
   0   2  12       14.30       13.13      1.77 o
   1   2  12       67.62       61.42      2.51 o
   2   2  12       88.39       88.62      2.83 o
   3   2  12        2.43        3.65      1.35 o
   4   2  12        9.08        7.55      1.75 o
   5   2  12       19.24       18.27      2.16 o
   6   2  12        0.01       -0.07      1.72 o
   7   2  12       10.05        7.06      2.02 o
   8   2  12        4.25        3.16      2.72 o
   9   2  12        0.22        1.70      5.71 o
  10   2  12       15.48       18.73      3.93 o
  11   2  12        1.83       -1.45      3.53 o
  12   2  12      173.88      201.83      8.79 o
  13   2  12        0.21       -3.30      3.99 o
  14   2  12        2.45       16.36      4.85 o
 -15   3  12        6.18       10.52      6.39 o
 -14   3  12       17.24       21.45     11.44 o
 -13   3  12        3.66        2.94      3.80 o
 -12   3  12        0.86       -0.35      3.28 o
 -11   3  12       35.99       36.18      3.81 o
 -10   3  12       35.69       32.07      3.45 o
  -9   3  12        0.06        1.10      2.44 o
  -8   3  12        0.95        1.79      1.59 o
  -7   3  12        4.34       -1.02      1.51 o
  -6   3  12        1.10        0.45      1.35 o
  -5   3  12       91.69       80.63      3.44 o
  -4   3  12       26.65       29.66      2.68 o
  -3   3  12       51.31       50.25      2.87 o
  -2   3  12      402.01      362.43      8.98 o
  -1   3  12      405.60      446.51     10.69 o
   0   3  12       67.87       77.41      4.14 o
   1   3  12        7.50        7.61      1.37 o
   2   3  12       21.75       19.11      1.77 o
   3   3  12       26.31       19.96      2.01 o
   4   3  12       11.20        6.24      2.16 o
   5   3  12        2.24       -0.33      2.03 o
   6   3  12       81.76       75.21      4.52 o
   7   3  12       21.02       24.15      4.77 o
   8   3  12       16.20       12.57      3.40 o
   9   3  12        0.00       -0.50      3.04 o
  10   3  12       12.14       13.67      3.88 o
  11   3  12        7.12       11.21      4.11 o
  12   3  12        0.71       -2.08      4.11 o
  13   3  12        5.33        2.06      5.32 o
 -14   4  12        0.93        8.24      5.46 o
 -13   4  12        0.02       -1.29      4.42 o
 -12   4  12        1.37        0.01      3.72 o
 -11   4  12        7.26        3.09      3.03 o
 -10   4  12       18.17       12.49      3.08 o
  -9   4  12       10.81        9.48      2.89 o
  -8   4  12      193.75      207.15      7.59 o
  -7   4  12       18.68       18.47      2.69 o
  -6   4  12      285.36      260.34      6.04 o
  -5   4  12       18.87       15.62      2.92 o
  -4   4  12       38.11       34.96      2.30 o
  -3   4  12       79.85       78.48      3.49 o
  -2   4  12        8.79        5.82      1.83 o
  -1   4  12       89.85       87.58      3.85 o
   0   4  12       67.52       56.19      2.84 o
   1   4  12        2.41        4.82      2.44 o
   2   4  12       30.39       33.73      2.19 o
   3   4  12       20.57       20.64      3.43 o
   4   4  12       27.25       25.08      3.06 o
   5   4  12       95.08       94.13      5.18 o
   6   4  12       75.33       63.74      4.72 o
   7   4  12       16.34       18.31      3.65 o
   8   4  12        0.10       -2.33      2.97 o
   9   4  12        2.34        1.10      3.39 o
  10   4  12       86.86       81.52     12.38 o
  11   4  12       18.84       30.84      5.42 o
  12   4  12       10.36       15.19      5.35 o
  13   4  12       67.30       81.50      7.89 o
 -14   5  12        0.74        2.06      5.34 o
 -13   5  12        5.16        5.66      4.84 o
 -12   5  12        0.88       -1.38      3.75 o
 -11   5  12        2.51        1.04      3.03 o
 -10   5  12       17.20       13.22      3.57 o
  -9   5  12       25.05       29.20      3.58 o
  -8   5  12        6.84        8.31      2.84 o
  -7   5  12       22.92       20.34      2.96 o
  -6   5  12        7.54        6.66      1.73 o
  -5   5  12       78.56       92.94      3.35 o
  -4   5  12       48.42       49.09      2.83 o
  -3   5  12      184.78      199.55      5.48 o
  -2   5  12       33.79       24.45      2.66 o
  -1   5  12      168.83      199.23      6.16 o
   0   5  12       29.07       40.78      2.81 o
   1   5  12       13.26       18.58      2.41 o
   2   5  12        0.00       -1.03      1.62 o
   3   5  12       20.19       21.59      4.81 o
   4   5  12        3.85        2.87      2.30 o
   5   5  12       67.74       70.18      5.98 o
   6   5  12       26.26       26.42      5.04 o
   7   5  12       12.86       22.21      3.77 o
   8   5  12        0.21       -2.04      3.23 o
   9   5  12        2.18        2.80      3.66 o
  10   5  12        5.15        5.19      3.92 o
  11   5  12        9.50       14.53      5.15 o
  12   5  12        0.17       -1.07      4.72 o
  13   5  12       17.50       28.87      6.06 o
 -13   6  12       23.34       28.84      5.87 o
 -12   6  12        0.00       -3.91      3.94 o
 -11   6  12        8.20       12.31      4.94 o
 -10   6  12        0.01       -1.66      3.46 o
  -9   6  12        2.96        0.01      2.76 o
  -8   6  12       31.92       29.25      3.56 o
  -7   6  12       14.61       19.87      2.93 o
  -6   6  12      264.29      287.93      7.27 o
  -5   6  12        0.37        1.16      2.86 o
  -4   6  12      188.29      154.80      4.33 o
  -3   6  12       11.93       10.98      2.45 o
  -2   6  12       20.37       18.62      3.07 o
  -1   6  12        8.59       11.27      2.62 o
   0   6  12       33.24       44.89      3.29 o
   1   6  12       27.69       25.38      3.18 o
   2   6  12       42.90       40.25      5.98 o
   3   6  12      141.27      122.10      8.74 o
   4   6  12       83.48       71.87      7.27 o
   5   6  12        9.38        9.76      3.64 o
   6   6  12        1.63        0.72      2.85 o
   7   6  12       24.14       21.52      3.85 o
   8   6  12        4.19       -0.02      3.35 o
   9   6  12       30.69       27.94      5.39 o
  10   6  12       25.83       43.79      5.72 o
  11   6  12       51.83       65.27      7.00 o
  12   6  12       31.37       39.01      6.19 o
 -13   7  12        8.17        5.94      4.97 o
 -12   7  12        1.24        0.69      4.42 o
 -11   7  12       16.74       24.82      6.69 o
 -10   7  12        0.06        4.98      6.94 o
  -9   7  12       56.15       51.63     11.97 o
  -8   7  12        3.38       -2.36      3.39 o
  -7   7  12        6.52        6.94      2.84 o
  -6   7  12        0.71        1.10      2.55 o
  -5   7  12      108.85      123.08      5.85 o
  -4   7  12       65.26       63.91      3.66 o
  -3   7  12        6.30        4.23      3.70 o
  -2   7  12       77.70       88.18      5.84 o
  -1   7  12        0.06       -2.46      2.91 o
   0   7  12       57.30       37.79      5.45 o
   1   7  12       83.95       80.45     13.82 o
   2   7  12        2.75        2.82      3.72 o
   3   7  12        8.98       10.51      4.28 o
   4   7  12       13.77       13.92      5.17 o
   5   7  12       24.85       18.25      4.40 o
   6   7  12        0.77       -1.70      3.55 o
   7   7  12       34.68       41.76      5.60 o
   8   7  12       40.58       49.35      5.31 o
   9   7  12       12.28       25.79      4.86 o
  10   7  12        3.58        2.30      4.51 o
  11   7  12       33.54       60.56      6.79 o
 -12   8  12        0.11        5.88      4.66 o
 -11   8  12       21.11       29.44      5.53 o
 -10   8  12        4.59        7.58      4.43 o
  -9   8  12       20.11       32.88      4.96 o
  -8   8  12        0.27       -3.15      3.45 o
  -7   8  12        8.21        1.84      3.66 o
  -6   8  12        0.28       -2.75      2.75 o
  -5   8  12       23.83       29.85      3.64 o
  -4   8  12       44.44       47.76      4.12 o
  -3   8  12      141.31      151.47      9.18 o
  -2   8  12       20.06       20.71      5.10 o
  -1   8  12        8.33        0.74      4.22 o
   0   8  12       11.84        9.08      4.66 o
   1   8  12      224.32      216.62     10.91 o
   2   8  12        0.10        0.10      4.20 o
   3   8  12       20.59       28.52      6.04 o
   4   8  12        4.06        2.34      4.66 o
   5   8  12       26.46       30.36      6.09 o
   6   8  12        0.04       -3.58      3.58 o
   7   8  12       30.83       43.68      7.87 o
   8   8  12       16.57       16.52      5.42 o
   9   8  12       27.47       47.60      6.98 o
  10   8  12       64.80       83.52      8.74 o
  11   8  12        0.13        4.56      5.75 o
 -11   9  12        1.38       -2.12      4.65 o
 -10   9  12        2.20        7.02      4.59 o
  -9   9  12       30.19       39.11      5.67 o
  -8   9  12       29.35       18.65      4.73 o
  -7   9  12       24.59        8.34      4.01 o
  -6   9  12        4.43        3.83      8.25 o
  -5   9  12       22.08       28.43      5.69 o
  -4   9  12       98.81       93.00     11.55 o
  -3   9  12       78.92       86.81     11.55 o
  -2   9  12       20.92        6.80      6.80 o
  -1   9  12       85.70      119.24      9.17 o
   0   9  12       46.73       46.60      9.07 o
   1   9  12       99.20       74.17      7.86 o
   2   9  12      122.05      122.81      9.95 o
   3   9  12      113.91      127.01     10.35 o
   4   9  12        0.08       -3.33      4.51 o
   5   9  12        0.05       -0.83      4.74 o
   6   9  12       22.45       21.61      5.21 o
   7   9  12        9.53        9.62      5.01 o
   8   9  12       11.14        7.97      6.24 o
   9   9  12       29.66       41.23      6.97 o
  10   9  12        1.17        5.58      5.30 o
 -10  10  12        0.01       -3.05      4.55 o
  -9  10  12        0.00        2.68      4.66 o
  -8  10  12        7.05       11.72      5.31 o
  -7  10  12        0.00       -1.33      4.87 o
  -6  10  12        1.68       -4.34      4.51 o
  -5  10  12       35.27       30.26      7.94 o
  -4  10  12        9.19        8.45      7.42 o
  -3  10  12        6.12        7.42      7.42 o
  -2  10  12        0.16       -0.21      6.60 o
  -1  10  12        6.51        9.49      7.63 o
   0  10  12       13.73       10.61      5.34 o
   1  10  12       17.35       18.80      5.89 o
   2  10  12        0.45       -3.05      5.67 o
   3  10  12        7.32        1.17      5.20 o
   4  10  12        0.08       -2.10      5.61 o
   5  10  12        6.96        6.51      6.16 o
   6  10  12       51.37       54.26      6.69 o
   7  10  12       17.05       23.20      5.94 o
   8  10  12       15.43       18.40      5.92 o
   9  10  12        9.26       14.43      6.91 o
  -8  11  12       16.00       17.15      5.11 o
  -7  11  12        0.08       -1.38      5.28 o
  -6  11  12        4.23       -0.40      7.01 o
  -5  11  12        0.09       -2.29      4.81 o
  -4  11  12       27.88       22.06      9.07 o
  -3  11  12       30.84       31.96     10.10 o
  -2  11  12      117.67      137.95     15.88 o
  -1  11  12       10.26        9.69      8.25 o
   0  11  12       35.68       44.95     11.55 o
   1  11  12       11.11       17.12      9.49 o
   2  11  12        0.02       -6.60      6.60 o
   3  11  12       35.69       32.72      7.84 o
   4  11  12        7.05        8.99      6.40 o
   5  11  12        5.19        2.89      6.46 o
   6  11  12        0.03       -4.09      4.41 o
   7  11  12        0.01       -4.94      4.94 o
  -6  12  12        0.00        1.13      6.19 o
  -5  12  12       36.34       32.69      6.69 o
  -4  12  12        0.46       14.02      9.28 o
  -3  12  12        0.93        2.68      8.25 o
  -2  12  12       23.89       31.34     10.31 o
  -1  12  12        0.68       -4.54      7.42 o
   0  12  12        0.42        0.41      7.84 o
   1  12  12        2.38        1.03      8.66 o
   2  12  12        1.84       -2.27      7.84 o
   3  12  12        5.05        2.89      8.25 o
   4  12  12       61.24       61.86     14.23 o
   5  12  12       11.73       13.40     10.72 o
  -3  13  12        3.16        5.98      9.49 o
  -2  13  12        0.97       -5.57      8.25 o
  -1  13  12        0.16       -3.30      7.84 o
   0  13  12        4.16       22.68     10.93 o
   1  13  12       14.31       26.39     11.14 o
 -13   0  13       11.89       13.04      5.26 o
 -11   0  13       24.64       17.17      4.02 o
  -9   0  13       51.87       49.08      9.69 o
  -7   0  13        1.47       -0.89      3.24 o
  -5   0  13       54.81       52.89      3.41 o
  -3   0  13      185.00      166.18      4.49 o
  -1   0  13        4.27        2.05      1.24 o
   1   0  13     6353.61     6055.74     65.95 o
   3   0  13       28.02       36.60      2.44 o
   5   0  13      257.31      206.89      4.72 o
   7   0  13       94.47      109.21      5.45 o
   9   0  13        0.00        0.25      4.08 o
  11   0  13       50.49       61.68      8.12 o
  13   0  13       33.50       38.60      7.56 o
 -14   1  13        1.36       11.97      6.56 o
 -13   1  13        8.92        7.86      2.99 o
 -12   1  13        1.72        3.59      2.41 o
 -11   1  13        3.95        4.53      3.66 o
 -10   1  13        3.15        2.90      1.86 o
  -9   1  13        7.07        6.88      4.89 o
  -8   1  13        6.08        2.25      2.77 o
  -7   1  13       99.16       93.13      4.50 o
  -6   1  13       10.95       12.65      1.96 o
  -5   1  13       42.85       53.09      3.21 o
  -4   1  13       19.00       19.19      1.79 o
  -3   1  13      290.13      328.29      5.68 o
  -2   1  13       91.24       84.60      2.03 o
  -1   1  13      415.41      383.53      5.25 o
   0   1  13       94.15       76.31      2.09 o
   1   1  13      277.52      267.65      3.97 o
   2   1  13       48.13       45.76      1.89 o
   3   1  13       92.81       74.76      2.36 o
   4   1  13       81.11       90.96      2.94 o
   5   1  13       20.82       10.08      1.93 o
   6   1  13       11.86        4.12      1.89 o
   7   1  13       21.66       27.19      2.63 o
   8   1  13       17.30       26.65      3.09 o
   9   1  13        7.35        7.97      3.09 o
  10   1  13        9.23       11.11      3.51 o
  11   1  13       16.28       18.11      4.07 o
  12   1  13        0.96       -3.27      3.81 o
  13   1  13        6.94       13.48      4.53 o
 -15   2  13        3.69       12.53      4.64 o
 -14   2  13        0.03        3.35      3.72 o
 -13   2  13        1.73        2.09      3.10 o
 -12   2  13        9.98       12.62      3.78 o
 -11   2  13       11.15       10.28      3.36 o
 -10   2  13        7.23        4.87      2.77 o
  -9   2  13        1.88       -0.75      1.36 o
  -8   2  13        0.22        0.41      1.18 o
  -7   2  13        2.97        2.80      1.26 o
  -6   2  13        0.14       -1.27      1.27 o
  -5   2  13        8.59        7.27      1.46 o
  -4   2  13        3.07        2.32      1.69 o
  -3   2  13      169.82      191.69      4.25 o
  -2   2  13       73.60       59.57      1.78 o
  -1   2  13     1472.17     1482.14     16.95 o
   0   2  13      224.29      238.99      4.95 o
   1   2  13      115.82      108.48      3.01 o
   2   2  13      231.86      201.02      4.14 o
   3   2  13      748.49      649.81      8.61 o
   4   2  13        1.43        2.01      1.99 o
   5   2  13        9.43       10.05      2.15 o
   6   2  13        0.66        1.33      1.88 o
   7   2  13        2.94        4.62      2.10 o
   8   2  13      100.16       83.10      5.53 o
   9   2  13       41.01       43.41      4.58 o
  10   2  13       19.71       15.27      3.95 o
  11   2  13        1.35        7.64      3.57 o
  12   2  13       66.88      104.90     10.12 o
  13   2  13       53.50       59.61      6.07 o
 -14   3  13        0.02       -2.33      8.45 o
 -13   3  13        6.66        3.98      4.34 o
 -12   3  13        1.87        1.77      4.43 o
 -11   3  13       16.32       12.42      2.98 o
 -10   3  13        4.10        7.46      2.85 o
  -9   3  13       19.67       23.52      2.88 o
  -8   3  13       11.72        8.16      1.69 o
  -7   3  13       19.47       25.56      2.10 o
  -6   3  13      237.23      242.63      8.48 o
  -5   3  13       12.45        9.83      2.00 o
  -4   3  13      102.11       92.53      3.83 o
  -3   3  13      379.03      405.04      5.62 o
  -2   3  13       16.66       15.05      1.86 o
  -1   3  13      249.92      262.04      6.11 o
   0   3  13      947.42      862.20     13.71 o
   1   3  13        7.76       11.34      3.32 o
   2   3  13        8.86       14.37      1.77 o
   3   3  13      326.94      345.79      6.33 o
   4   3  13      125.81      100.26      4.95 o
   5   3  13        2.57        3.63      2.43 o
   6   3  13       10.76        3.51      3.96 o
   7   3  13        2.15       11.68      3.04 o
   8   3  13        3.00        2.97      3.12 o
   9   3  13       36.99       52.13      4.89 o
  10   3  13        3.44        3.03      3.52 o
  11   3  13        1.57        7.96      4.09 o
  12   3  13        2.24        5.34      4.97 o
  13   3  13        2.40       -5.10      5.10 o
 -14   4  13        0.00       -3.11      4.75 o
 -13   4  13       10.83        1.19      4.48 o
 -12   4  13        5.01        2.49      3.70 o
 -11   4  13       24.25       21.35      4.11 o
 -10   4  13       14.59       10.03      2.94 o
  -9   4  13        8.05        8.57      4.20 o
  -8   4  13        9.61        7.28      2.46 o
  -7   4  13       48.70       53.26      3.19 o
  -6   4  13       45.01       48.40      2.41 o
  -5   4  13       80.73       93.15      6.84 o
  -4   4  13       46.12       49.65      2.58 o
  -3   4  13      461.06      491.67      8.10 o
  -2   4  13       72.28       77.21      3.75 o
  -1   4  13       80.99      111.81      7.26 o
   0   4  13      714.65      703.52     14.37 o
   1   4  13      173.71      149.28      6.87 o
   2   4  13       45.53       49.62      2.45 o
   3   4  13        4.48        8.92      2.31 o
   4   4  13        0.12        0.51      2.23 o
   5   4  13        0.35       -0.82      2.50 o
   6   4  13      196.69      175.98      7.30 o
   7   4  13        8.81        6.87      3.39 o
   8   4  13        0.00       -2.79      2.79 o
   9   4  13        1.86        2.94      3.60 o
  10   4  13       29.47       30.04      5.09 o
  11   4  13       34.90       51.64      6.46 o
  12   4  13       16.66       16.17      5.45 o
  13   4  13       13.02       16.49      5.60 o
 -14   5  13        2.38        4.96      7.53 o
 -13   5  13        1.46        0.59      4.09 o
 -12   5  13       30.06       38.53      5.10 o
 -11   5  13       31.38       29.42      4.72 o
 -10   5  13       21.83       13.63      3.92 o
  -9   5  13       62.06       57.46      5.32 o
  -8   5  13       83.61       75.08      4.35 o
  -7   5  13        0.89       -1.64      2.16 o
  -6   5  13       70.86       69.27      4.31 o
  -5   5  13        1.26        0.21      2.53 o
  -4   5  13       13.90       14.78      2.19 o
  -3   5  13       92.41       83.37      5.39 o
  -2   5  13      646.22      592.90     10.78 o
  -1   5  13      160.18      148.01      8.74 o
   0   5  13       21.17       12.42      2.10 o
   1   5  13        1.44        2.85      1.93 o
   2   5  13       98.13       94.98      5.14 o
   3   5  13      249.61      255.39     11.27 o
   4   5  13       12.12        7.74      2.75 o
   5   5  13      432.82      352.57      9.19 o
   6   5  13        5.54        4.14      3.05 o
   7   5  13       23.92       12.99      3.61 o
   8   5  13        5.02        4.83      3.60 o
   9   5  13        1.41       -2.16      3.54 o
  10   5  13        9.83       14.98      4.73 o
  11   5  13       15.36        6.40      4.82 o
  12   5  13        0.48        3.04      8.30 o
 -13   6  13        0.38       -0.40      4.30 o
 -12   6  13        6.87        6.51      4.45 o
 -11   6  13        0.03       -0.38      3.79 o
 -10   6  13        0.00        1.75      3.80 o
  -9   6  13        3.54        1.08      3.68 o
  -8   6  13       70.96       81.86      6.02 o
  -7   6  13        0.10       -3.05      3.05 o
  -6   6  13      332.38      295.78     12.18 o
  -5   6  13       11.56       12.42      2.24 o
  -4   6  13        7.84        7.04      2.58 o
  -3   6  13      101.17       95.28      4.63 o
  -2   6  13       43.52       40.61      2.75 o
  -1   6  13      246.00      205.77      8.06 o
   0   6  13        4.07       -2.46      2.70 o
   1   6  13        0.00        3.70      3.64 o
   2   6  13      128.86      127.87     20.83 o
   3   6  13        0.84       -2.23      3.78 o
   4   6  13        0.12        1.08      3.32 o
   5   6  13       27.49       37.99      5.01 o
   6   6  13        1.79        1.66      3.00 o
   7   6  13       33.78       41.89      4.67 o
   8   6  13        0.23        2.56      3.53 o
   9   6  13       10.57        9.39      4.35 o
  10   6  13       10.10        6.81      4.61 o
  11   6  13       11.23       25.00      5.54 o
  12   6  13       30.79       48.97      6.70 o
 -12   7  13        3.71        2.46      4.69 o
 -11   7  13       13.29        9.74      4.48 o
 -10   7  13        2.04       -0.29      3.93 o
  -9   7  13       57.82       62.38     10.33 o
  -8   7  13       63.12       57.92      5.66 o
  -7   7  13        3.09       13.94      3.88 o
  -6   7  13       34.73       33.14      4.52 o
  -5   7  13       78.30       84.97      7.40 o
  -4   7  13       29.46       35.07      4.81 o
  -3   7  13       13.11       13.39      2.51 o
  -2   7  13      136.55      106.39      7.54 o
  -1   7  13       21.58       21.17      7.32 o
   0   7  13       13.32        8.30      4.43 o
   1   7  13      139.49      120.75      9.38 o
   2   7  13        2.38        0.94      3.96 o
   3   7  13       54.73       48.70     12.89 o
   4   7  13      204.83      187.81     11.18 o
   5   7  13       93.89       74.89      6.45 o
   6   7  13        5.60       -0.11      5.62 o
   7   7  13       38.09       57.59     10.80 o
   8   7  13        5.85        5.85      3.80 o
   9   7  13       15.31       31.45      5.24 o
  10   7  13       18.69       41.64      5.93 o
  11   7  13        1.62        6.34      4.99 o
 -12   8  13        0.19       -2.43      4.51 o
 -11   8  13       80.05       77.61      7.36 o
 -10   8  13       20.56       19.05      6.00 o
  -9   8  13       37.41       51.14      6.71 o
  -8   8  13       27.13       19.35      4.46 o
  -7   8  13        1.39        1.51      3.78 o
  -6   8  13       28.74       39.02      4.94 o
  -5   8  13       12.01       13.01      6.70 o
  -4   8  13      183.86      170.27      9.48 o
  -3   8  13       62.20       55.26      9.28 o
  -2   8  13        0.04        4.12      5.98 o
  -1   8  13      147.26      127.65      9.07 o
   0   8  13      112.60      125.48     17.32 o
   1   8  13       14.50        4.91      4.58 o
   2   8  13       81.31       62.13      7.31 o
   3   8  13        0.86       -2.16      4.45 o
   4   8  13        9.89        6.68      5.24 o
   5   8  13       34.07       36.69      5.42 o
   6   8  13       19.12       31.03      5.30 o
   7   8  13        0.01        4.00      4.43 o
   8   8  13       80.94       99.49     11.10 o
   9   8  13        0.04        6.16      5.03 o
  10   8  13       45.20       76.04      8.28 o
 -11   9  13       14.54       13.37      5.82 o
 -10   9  13        0.01        1.43      4.96 o
  -9   9  13       22.66       27.57      5.50 o
  -8   9  13       13.02       15.18      4.49 o
  -7   9  13        5.83       11.21      4.21 o
  -6   9  13        0.00        2.30      4.66 o
  -5   9  13       64.14       61.21      7.27 o
  -4   9  13       53.00       56.67      9.79 o
  -3   9  13        0.00        5.77      6.60 o
  -2   9  13       19.64       11.34      7.01 o
  -1   9  13       39.83       47.63      9.90 o
   0   9  13        5.54        5.50      4.55 o
   1   9  13        0.15        2.86      8.35 o
   2   9  13       31.66       29.20      6.70 o
   3   9  13       10.94        9.23      5.61 o
   4   9  13       25.80       39.18      7.54 o
   5   9  13        9.45       19.63      6.56 o
   6   9  13        3.78        3.80      4.42 o
   7   9  13        0.08       -1.75      6.39 o
   8   9  13        5.91       10.68      5.18 o
   9   9  13        4.55        6.91      5.51 o
  -9  10  13       30.84       27.05      5.66 o
  -8  10  13       38.28       45.10      5.90 o
  -7  10  13        3.53        1.66      4.26 o
  -6  10  13        0.86       -0.86      4.74 o
  -5  10  13        1.30       -2.14      4.59 o
  -4  10  13        0.95        1.59      5.46 o
  -3  10  13        6.68        4.54      7.42 o
  -2  10  13        6.36       12.17      8.04 o
  -1  10  13       22.06       21.86      8.45 o
   0  10  13       43.11       44.95     10.31 o
   1  10  13        1.41        3.09      7.22 o
   2  10  13        5.14        5.57      7.42 o
   3  10  13       30.86       31.19      7.42 o
   4  10  13        0.94       -0.51      5.96 o
   5  10  13        3.72       -4.28      8.76 o
   6  10  13       19.76       22.73      6.41 o
   7  10  13        1.66        3.59      8.19 o
   8  10  13       18.26       25.38      6.38 o
  -8  11  13        0.34        5.35      4.75 o
  -7  11  13        3.78        1.64      4.58 o
  -6  11  13       13.03        9.79      5.39 o
  -5  11  13        8.00       -1.36      5.16 o
  -4  11  13        2.74       -6.60      6.60 o
  -3  11  13       61.96       59.39     11.55 o
  -2  11  13       17.64       18.15      8.87 o
  -1  11  13       26.70       21.03      8.87 o
   0  11  13       18.30       21.65      9.28 o
   1  11  13        0.03       10.72      8.45 o
   2  11  13       26.39       10.52      9.07 o
   3  11  13        5.03        8.87      8.66 o
   4  11  13        5.34        8.87      9.49 o
   5  11  13        1.39       -7.84      7.84 o
   6  11  13        1.15        0.27      5.87 o
  -5  12  13        0.21        9.60      6.08 o
  -4  12  13       31.69       11.34      9.49 o
  -3  12  13        4.55        6.60      8.87 o
  -2  12  13        1.02        1.24      8.45 o
  -1  12  13        5.23        6.60      9.28 o
   0  12  13       10.08        6.80      9.49 o
   1  12  13        7.43       15.47      9.90 o
   2  12  13        0.98       12.17      8.87 o
   3  12  13        1.53        2.47      8.66 o
   4  12  13        1.95       -9.07      9.07 o
 -12   0  14        2.74        2.98      3.20 o
  -8   0  14       65.99       65.71      7.22 o
  -6   0  14      151.94      153.31     11.25 o
  -4   0  14        0.99        2.35      1.32 o
  -2   0  14      742.31      663.27     10.43 o
   0   0  14      541.41      552.93      8.53 o
   2   0  14     1681.92     1582.27     19.86 o
   4   0  14      223.76      188.16      5.23 o
   6   0  14      639.31      617.07     12.50 o
   8   0  14        8.93        2.57      2.72 o
  10   0  14        0.00       -0.31      4.37 o
  12   0  14        8.88        5.40      5.77 o
 -12   1  14        0.45        0.83      2.40 o
 -11   1  14        8.15       -0.28      4.41 o
 -10   1  14        1.71       -3.65      3.65 o
  -9   1  14        1.17       -4.18      4.43 o
  -8   1  14        5.43        2.24      4.59 o
  -7   1  14        0.12       -0.15      3.15 o
  -6   1  14       45.19       43.53      3.11 o
  -5   1  14       10.05       18.33      2.50 o
  -4   1  14        1.29        1.30      1.43 o
  -3   1  14      108.43      121.43      5.86 o
  -2   1  14       11.62        9.16      1.58 o
  -1   1  14       60.16       64.98      2.16 o
   0   1  14      225.45      220.27      3.40 o
   1   1  14      114.58      110.33      2.73 o
   2   1  14      120.96      116.93      2.86 o
   3   1  14       79.17       66.27      2.59 o
   4   1  14      135.33      110.78      4.17 o
   5   1  14       81.68       77.75      2.99 o
   6   1  14      518.93      438.78      7.90 o
   7   1  14        0.58        2.93      2.12 o
   8   1  14       77.34       77.42      5.35 o
   9   1  14       88.02       78.58      5.23 o
  10   1  14       97.31      107.07      6.21 o
  11   1  14       33.72       40.89      4.90 o
  12   1  14        5.40        4.95      4.10 o
  13   1  14        8.76       11.02      4.57 o
 -13   2  14        7.66       16.89      6.70 o
 -12   2  14        0.00        2.69      2.68 o
 -11   2  14        1.90        1.11      2.22 o
 -10   2  14        1.58        2.30      3.57 o
  -9   2  14      256.24      264.34      8.81 o
  -8   2  14       82.11       66.60      7.48 o
  -7   2  14        0.78       -2.91      3.78 o
  -6   2  14        5.83        3.28      1.52 o
  -5   2  14      196.16      195.55      4.52 o
  -4   2  14      117.09      115.04      4.38 o
  -3   2  14      172.74      187.88      4.97 o
  -2   2  14       11.09       24.98      2.01 o
  -1   2  14     1120.51     1127.51     13.73 o
   0   2  14      231.28      245.97      4.40 o
   1   2  14     1368.87     1312.49     13.41 o
   2   2  14       38.44       25.74      2.12 o
   3   2  14      416.30      414.77      6.58 o
   4   2  14      199.45      175.78      5.76 o
   5   2  14      107.14      100.61      4.31 o
   6   2  14       71.89       63.45      3.75 o
   7   2  14       65.64       85.34      4.19 o
   8   2  14       29.26       37.91      4.31 o
   9   2  14       99.87      107.29      6.48 o
  10   2  14        0.48       -0.04      3.25 o
  11   2  14        0.77        1.78      3.53 o
  12   2  14        2.77        1.83      4.00 o
  13   2  14        1.63        0.64      5.40 o
 -14   3  14        2.07       -4.95      9.49 o
 -13   3  14        1.97       -0.66      3.83 o
 -12   3  14        0.53       -3.79      5.16 o
 -11   3  14        8.36        1.39      3.01 o
 -10   3  14        5.52        6.41      7.49 o
  -9   3  14       16.46       10.83      3.52 o
  -8   3  14        2.42        4.46      1.77 o
  -7   3  14        4.48        4.60      1.94 o
  -6   3  14      116.78      103.20      4.03 o
  -5   3  14      116.29      102.36      4.09 o
  -4   3  14      406.34      432.75      9.55 o
  -3   3  14       34.90       41.27      4.45 o
  -2   3  14      100.60       73.53      4.11 o
  -1   3  14       34.76       35.88      4.10 o
   0   3  14      319.58      307.53      8.13 o
   1   3  14      146.94      144.30      7.06 o
   2   3  14       31.38       24.47      2.92 o
   3   3  14       44.64       41.38      2.67 o
   4   3  14      143.85      114.22      5.11 o
   5   3  14       32.69       21.26      3.19 o
   6   3  14        0.13        2.99      2.74 o
   7   3  14      260.89      206.97      7.58 o
   8   3  14        8.98       10.30      3.39 o
   9   3  14        4.22        4.27      3.40 o
  10   3  14        3.27        4.80      4.38 o
  11   3  14       61.50       71.85      6.49 o
  12   3  14        3.35        2.64      4.51 o
 -14   4  14        5.14       16.50     11.34 o
 -13   4  14        2.80       -1.12      4.20 o
 -12   4  14        3.48        4.86      3.56 o
 -11   4  14        5.07        2.33      3.28 o
 -10   4  14        0.41        4.06      3.87 o
  -9   4  14        0.46        3.22      3.06 o
  -8   4  14       44.01       48.90      4.43 o
  -7   4  14        0.17        0.40      2.66 o
  -6   4  14        1.02       -0.11      2.13 o
  -5   4  14       64.75       52.02      3.90 o
  -4   4  14        4.48        8.18      2.32 o
  -3   4  14      183.33      135.85      6.03 o
  -2   4  14       36.60       50.76      3.33 o
  -1   4  14      552.18      566.41     12.11 o
   0   4  14        0.97       -2.56      2.56 o
   1   4  14       12.01        8.90      2.17 o
   2   4  14       32.31       17.86      3.01 o
   3   4  14      128.65      128.69      5.39 o
   4   4  14      165.71      146.40      7.20 o
   5   4  14        1.45        3.25      3.48 o
   6   4  14        0.64       -2.18      3.33 o
   7   4  14      114.31       92.40      6.07 o
   8   4  14        0.97        3.18      3.36 o
   9   4  14       28.32       33.58      5.06 o
  10   4  14        0.68       -2.37      4.10 o
  11   4  14       30.32       31.15      8.45 o
  12   4  14        6.21       -0.44      4.97 o
 -13   5  14        1.53        0.26      4.22 o
 -12   5  14       11.89       10.42      4.24 o
 -11   5  14        7.17        4.29      4.24 o
 -10   5  14        0.71        0.53      3.77 o
  -9   5  14       31.00       28.88      4.96 o
  -8   5  14       41.68       37.30      4.49 o
  -7   5  14      274.90      273.60      8.91 o
  -6   5  14       13.90        5.21      3.27 o
  -5   5  14      167.99      160.19      7.10 o
  -4   5  14      107.62       99.38     10.11 o
  -3   5  14      193.45      200.96      5.88 o
  -2   5  14       84.58      104.81      5.07 o
  -1   5  14        7.51        3.73      2.40 o
   0   5  14       27.61       32.28      2.34 o
   1   5  14      170.17      182.91     10.45 o
   2   5  14        3.64       -0.05      3.72 o
   3   5  14        0.21       -2.05      3.11 o
   4   5  14        2.10       -0.83      2.54 o
   5   5  14        8.06        6.45      2.94 o
   6   5  14       93.63       86.37      5.80 o
   7   5  14        0.45       -0.10      3.23 o
   8   5  14       11.41       14.22      4.09 o
   9   5  14       12.14       12.03      4.24 o
  10   5  14       60.93       76.19      6.78 o
  11   5  14        7.08       -2.64      4.55 o
  12   5  14        0.00        6.11      5.21 o
 -13   6  14        0.31       -3.08      4.32 o
 -12   6  14        1.48        0.65      4.14 o
 -11   6  14        2.07        1.79      3.88 o
 -10   6  14        2.06       -1.88      3.68 o
  -9   6  14       41.43       39.21      5.01 o
  -8   6  14        3.14       -2.07      3.45 o
  -7   6  14        3.52        6.16      3.48 o
  -6   6  14       10.91       16.71      3.94 o
  -5   6  14      340.72      365.69     10.52 o
  -4   6  14       11.02        5.90      4.15 o
  -3   6  14       24.19       27.21      8.87 o
  -2   6  14      218.80      235.14      7.80 o
  -1   6  14      348.27      352.65     12.12 o
   0   6  14        9.84        4.95      3.90 o
   1   6  14      236.35      211.96     20.93 o
   2   6  14      636.54      592.73     18.02 o
   3   6  14      131.75      117.08      9.09 o
   4   6  14        1.86       -1.33      3.38 o
   5   6  14      188.68      168.24      8.56 o
   6   6  14       47.71       57.76      4.98 o
   7   6  14        0.00        2.61      3.32 o
   8   6  14        3.71       -1.96      3.45 o
   9   6  14       10.35       11.13      4.53 o
  10   6  14        0.19       -2.10      3.93 o
  11   6  14        2.46       -0.05      4.51 o
 -12   7  14        7.24       14.75      7.46 o
 -11   7  14       15.22        9.46      4.70 o
 -10   7  14        6.66        3.29      4.19 o
  -9   7  14        1.40        4.63      3.85 o
  -8   7  14       74.82       80.05      6.48 o
  -7   7  14        0.28        4.79      5.02 o
  -6   7  14       25.77       17.50      4.10 o
  -5   7  14       15.65       23.08      4.24 o
  -4   7  14      139.67      143.62      9.18 o
  -3   7  14       26.40       31.27      5.31 o
  -2   7  14        7.33        5.36      6.19 o
  -1   7  14        0.09        2.51      3.90 o
   0   7  14       34.11       31.26      9.49 o
   1   7  14       24.27       28.61      5.47 o
   2   7  14        2.16       -4.01      4.07 o
   3   7  14       34.11       45.78     11.96 o
   4   7  14       25.26       31.05      4.87 o
   5   7  14       18.28       26.42      5.88 o
   6   7  14       66.74       66.26      6.63 o
   7   7  14        0.08       -1.21      4.26 o
   8   7  14       55.13       71.32      7.60 o
   9   7  14        8.93        7.62      4.38 o
  10   7  14        3.72       15.20      5.03 o
 -11   8  14        0.70       -4.13      4.19 o
 -10   8  14        0.27       -4.09      4.09 o
  -9   8  14        4.01        6.56      4.51 o
  -8   8  14        4.47       -0.72      3.88 o
  -7   8  14      155.10      168.74     10.22 o
  -6   8  14        3.06        5.58      3.69 o
  -5   8  14       47.55       49.75      6.70 o
  -4   8  14       62.22       64.48      9.59 o
  -3   8  14      175.26      157.48      9.41 o
  -2   8  14       19.26       15.88      7.42 o
  -1   8  14       60.16       48.66      9.69 o
   0   8  14       28.39       27.01      8.25 o
   1   8  14       84.19       91.51      8.34 o
   2   8  14        8.11        6.49      4.95 o
   3   8  14        4.00        0.79      4.87 o
   4   8  14        1.72       -2.23      5.57 o
   5   8  14        7.73       11.82      4.62 o
   6   8  14        6.88       12.88      5.42 o
   7   8  14       16.42       30.35      5.76 o
   8   8  14        1.09       -1.65      4.80 o
   9   8  14       13.56       20.55      5.99 o
  10   8  14        5.28       -3.92      9.49 o
 -10   9  14        4.89       -4.42      4.42 o
  -9   9  14        0.82       -1.64      4.05 o
  -8   9  14        3.15        4.45      4.35 o
  -7   9  14        1.59        0.48      4.60 o
  -6   9  14      187.62      186.26      9.32 o
  -5   9  14        2.30       -0.82      4.74 o
  -4   9  14       85.56      102.32     25.16 o
  -3   9  14       20.38       27.63      8.25 o
  -2   9  14        4.90        5.98      6.80 o
  -1   9  14      195.66      169.30     16.29 o
   0   9  14        0.47       11.75      7.42 o
   1   9  14      100.24       96.92     13.20 o
   2   9  14        0.05       -1.65      6.39 o
   3   9  14        4.05        7.12      5.61 o
   4   9  14       18.86        8.02      8.35 o
   5   9  14       53.84       59.40      6.69 o
   6   9  14       10.81       10.85      4.97 o
   7   9  14       30.96       40.66      6.43 o
   8   9  14        6.19       13.59      5.58 o
  -9  10  14        7.16       13.62      4.99 o
  -8  10  14        7.76       11.19      4.87 o
  -7  10  14        0.03       -3.79      4.00 o
  -6  10  14        0.44       -4.79      4.79 o
  -5  10  14       33.79       33.55      6.41 o
  -4  10  14        1.19       -3.78      4.93 o
  -3  10  14        1.59        0.82      7.22 o
  -2  10  14        2.52       -2.47      6.60 o
  -1  10  14       28.93       20.83      8.87 o
   0  10  14        1.33        1.24      7.22 o
   1  10  14        0.04       -1.65      6.80 o
   2  10  14       21.69       15.26      9.28 o
   3  10  14        9.30       12.37      8.66 o
   4  10  14        0.01       -6.80      8.04 o
   5  10  14        7.24        7.75      7.84 o
   6  10  14        7.91        3.39      5.95 o
   7  10  14        7.18        6.94      6.63 o
  -7  11  14        1.26        4.75      4.51 o
  -6  11  14       20.78       14.77      6.26 o
  -5  11  14        0.10       -1.84      4.95 o
  -4  11  14        8.08       13.65      6.60 o
  -3  11  14       34.79       31.34     10.31 o
  -2  11  14       19.86       25.36      9.28 o
  -1  11  14        9.47        8.25      8.45 o
   0  11  14       18.75       22.27     10.10 o
   1  11  14       29.41       16.50      9.69 o
   2  11  14        0.63        1.24      7.84 o
   3  11  14        0.06       17.53      9.69 o
   4  11  14        3.79       10.31     10.31 o
   5  11  14       12.28       15.88     10.31 o
  -4  12  14        3.37        1.81      5.61 o
  -3  12  14        7.13        4.12      8.87 o
  -2  12  14        3.05       -4.12      7.84 o
  -1  12  14        0.21       -7.63      7.63 o
   0  12  14        0.82        1.86      8.25 o
   1  12  14        1.58       -3.92      8.25 o
   2  12  14        0.37       -8.04      8.04 o
  -9   0  15        5.43       -1.86      6.39 o
  -7   0  15        9.80        1.50      4.45 o
  -5   0  15       74.19       67.50      4.78 o
  -3   0  15       13.70        7.98      2.80 o
  -1   0  15     1598.53     1594.04     19.44 o
   1   0  15      556.39      496.75      8.54 o
   3   0  15     7007.65     6583.83     72.49 o
   5   0  15       49.52       28.28      4.20 o
   7   0  15       16.45        4.06      3.77 o
   9   0  15        0.09        5.26      4.59 o
  11   0  15        6.11       16.41      5.85 o
 -11   1  15       33.40       32.99     10.72 o
 -10   1  15        0.49        5.16      8.25 o
  -9   1  15        0.00        1.08      4.51 o
  -8   1  15      225.46      234.53     16.81 o
  -7   1  15      149.50      143.25      9.98 o
  -6   1  15      109.12      111.56      5.99 o
  -5   1  15      143.42      114.30      4.65 o
  -4   1  15      381.67      330.10      6.08 o
  -3   1  15      504.07      469.28      7.52 o
  -2   1  15       47.34       50.03      3.70 o
  -1   1  15     1046.01     1054.56     10.59 o
   0   1  15       33.59       33.30      1.81 o
   1   1  15       37.93       36.24      2.11 o
   2   1  15     1193.14     1148.38     11.10 o
   3   1  15      413.10      353.90      8.08 o
   4   1  15      470.95      428.12      7.68 o
   5   1  15        0.00       -1.54      1.58 o
   6   1  15       11.54       11.56      2.39 o
   7   1  15        8.52        7.46      2.41 o
   8   1  15       45.64       44.45      4.17 o
   9   1  15        7.95        7.04      3.24 o
  10   1  15       32.23       31.52      5.18 o
  11   1  15        3.83        7.78      3.93 o
  12   1  15       21.66       14.82      4.49 o
 -13   2  15       10.68       24.74     11.34 o
 -12   2  15       40.46       40.83     11.34 o
 -11   2  15        3.24       10.72      8.45 o
 -10   2  15       53.68       54.23     10.93 o
  -9   2  15      309.48      298.88     13.71 o
  -8   2  15        0.44       -5.36      5.36 o
  -7   2  15      105.30       92.92      8.52 o
  -6   2  15        0.00       -0.96      3.99 o
  -5   2  15       43.46       30.05      3.14 o
  -4   2  15       59.54       60.13      6.25 o
  -3   2  15      178.73      163.89      5.03 o
  -2   2  15      435.74      382.37      6.02 o
  -1   2  15      560.37      508.59      7.88 o
   0   2  15      660.14      640.42      8.11 o
   1   2  15     3023.77     2902.32     25.26 o
   2   2  15       47.18       41.44      4.84 o
   3   2  15      193.06      154.91      4.35 o
   4   2  15      310.20      254.09      5.37 o
   5   2  15       29.85       34.22      3.09 o
   6   2  15      385.60      344.66      7.60 o
   7   2  15       92.89       92.55      5.62 o
   8   2  15       30.88       41.23      4.55 o
   9   2  15        1.45        2.80      3.13 o
  10   2  15        1.62        0.48      3.37 o
  11   2  15        9.16       11.71      4.05 o
  12   2  15        0.00       -3.66      3.66 o
 -13   3  15       19.79       33.61     11.75 o
 -12   3  15        0.11        7.22      8.25 o
 -11   3  15       18.41       22.44      3.59 o
 -10   3  15       63.21       63.85      5.62 o
  -9   3  15        3.96        3.80      2.52 o
  -8   3  15        5.75        3.70      2.72 o
  -7   3  15       42.90       49.69      3.06 o
  -6   3  15        0.06        0.06      2.68 o
  -5   3  15        4.28       -0.19      2.02 o
  -4   3  15      172.35      166.15      5.44 o
  -3   3  15        3.05        1.19      1.86 o
  -2   3  15     1771.79     1688.15     19.12 o
  -1   3  15      255.23      212.35      9.76 o
   0   3  15       82.81       82.88      6.61 o
   1   3  15       12.90        8.59      2.57 o
   2   3  15      124.74      116.98      4.37 o
   3   3  15        2.61        4.76      2.52 o
   4   3  15      483.76      445.16      9.34 o
   5   3  15      300.37      268.19      7.60 o
   6   3  15       79.73       68.99      4.81 o
   7   3  15       81.35       84.64      5.52 o
   8   3  15        8.51       12.93      3.52 o
   9   3  15        2.14        4.14      3.72 o
  10   3  15        0.18        0.44      3.68 o
  11   3  15        6.87        1.83      4.08 o
  12   3  15        2.36       10.83      6.18 o
 -13   4  15        2.04       -0.82      9.69 o
 -12   4  15        0.72       -3.62      3.81 o
 -11   4  15        1.42        2.30      3.34 o
 -10   4  15       55.89       60.05      4.94 o
  -9   4  15        0.94       -2.88      2.88 o
  -8   4  15       96.58       96.14      9.03 o
  -7   4  15       85.30       98.96      5.62 o
  -6   4  15      108.30      101.31      7.08 o
  -5   4  15       14.52       13.04      3.35 o
  -4   4  15       36.67       27.18      3.60 o
  -3   4  15       17.89       16.26      2.98 o
  -2   4  15       22.03       47.48      5.15 o
  -1   4  15      118.63      133.44      6.64 o
   0   4  15       96.03      130.94      6.31 o
   1   4  15     1095.80     1040.04     19.20 o
   2   4  15       14.39       11.62      4.25 o
   3   4  15      457.93      422.29      9.38 o
   4   4  15      472.53      412.30      9.80 o
   5   4  15       79.63       63.94      6.46 o
   6   4  15        1.39       -2.01      2.97 o
   7   4  15        5.03        1.78      3.39 o
   8   4  15       70.19       72.97     11.72 o
   9   4  15       16.78       21.40      5.43 o
  10   4  15        3.02        1.49      5.98 o
  11   4  15       17.71       10.52      5.02 o
  12   4  15       11.38        6.19     11.14 o
 -13   5  15        7.92        0.97      6.54 o
 -12   5  15       11.82       10.63      4.25 o
 -11   5  15        0.47        3.38      3.69 o
 -10   5  15       15.60       16.21      4.06 o
  -9   5  15       40.00       45.42      4.91 o
  -8   5  15       30.88       31.45      6.00 o
  -7   5  15       53.46       48.91      8.56 o
  -6   5  15       52.91       58.03      5.03 o
  -5   5  15      241.09      235.43      8.28 o
  -4   5  15      415.49      382.96     17.78 o
  -3   5  15      130.43      117.62      6.37 o
  -2   5  15      272.01      229.34     23.71 o
  -1   5  15      759.48      669.55     14.03 o
   0   5  15       45.50       36.03      4.20 o
   1   5  15       84.22       63.70      6.59 o
   2   5  15      742.17      687.56     31.03 o
   3   5  15        2.03        0.28      3.50 o
   4   5  15       12.51       17.95      4.27 o
   5   5  15      130.89      106.60      6.01 o
   6   5  15       51.22       51.73      4.88 o
   7   5  15        4.74       -1.18      3.35 o
   8   5  15        5.27        5.64      3.86 o
   9   5  15       11.31        4.76      4.16 o
  10   5  15        1.63        4.20      4.37 o
  11   5  15        7.30       14.30      5.21 o
 -12   6  15        1.60       -2.65      9.19 o
 -11   6  15        0.35       -4.66      6.01 o
 -10   6  15        0.69       -3.47      3.47 o
  -9   6  15       38.80       40.19      5.12 o
  -8   6  15       14.74        9.63      4.10 o
  -7   6  15        0.37        3.07      3.41 o
  -6   6  15       54.53       41.73      4.93 o
  -5   6  15        0.11        1.36      3.30 o
  -4   6  15       74.72       88.95      8.86 o
  -3   6  15      205.00      205.79      9.99 o
  -2   6  15        1.08       -0.82      3.94 o
  -1   6  15      167.87      161.02      8.81 o
   0   6  15       85.86       78.31      7.07 o
   1   6  15      145.95      149.07     11.44 o
   2   6  15        0.80        7.58      4.59 o
   3   6  15      374.28      371.72     11.17 o
   4   6  15       15.41       11.33      3.90 o
   5   6  15      267.02      254.36     10.13 o
   6   6  15        1.64        3.97      3.41 o
   7   6  15        1.61        6.60      3.73 o
   8   6  15       29.58       24.82      4.79 o
   9   6  15        5.16        1.21      4.08 o
  10   6  15        0.52        0.61      4.35 o
 -11   7  15        0.01       -3.39      4.25 o
 -10   7  15        1.41        0.75      3.99 o
  -9   7  15        0.17       -3.65      3.75 o
  -8   7  15       52.35       71.32      6.30 o
  -7   7  15      101.53       88.31      6.61 o
  -6   7  15        0.38        4.68      3.79 o
  -5   7  15       86.23       94.76      6.88 o
  -4   7  15      421.22      427.81     14.29 o
  -3   7  15        2.47        0.82      4.07 o
  -2   7  15       90.27       98.63      8.15 o
  -1   7  15        1.22        0.00      5.57 o
   0   7  15       24.33        3.09      6.19 o
   1   7  15        4.82       -2.27      5.77 o
   2   7  15        0.20        1.13      4.30 o
   3   7  15      323.76      314.70     13.94 o
   4   7  15       58.13       60.99      5.98 o
   5   7  15       40.92       42.06      8.16 o
   6   7  15        4.55        7.77      4.42 o
   7   7  15        0.08       -3.84      4.12 o
   8   7  15        9.76       16.34      5.55 o
   9   7  15        3.13        5.73      4.55 o
  10   7  15       11.67       16.21      5.08 o
 -10   8  15       11.10        5.73      4.68 o
  -9   8  15        0.20        2.37      4.37 o
  -8   8  15        0.51       -3.68      3.68 o
  -7   8  15      181.58      186.95     10.04 o
  -6   8  15        2.90        6.47      4.00 o
  -5   8  15       24.95       21.62      4.32 o
  -4   8  15       33.99       33.06      5.83 o
  -3   8  15       54.30       55.63      6.90 o
  -2   8  15        6.42        0.82      6.19 o
  -1   8  15        0.28       -4.95      6.19 o
   0   8  15        6.09        3.09      6.39 o
   1   8  15        6.64        5.98      7.22 o
   2   8  15       56.62       44.13     10.10 o
   3   8  15       66.21       57.12     11.96 o
   4   8  15       72.06       61.24      6.18 o
   5   8  15       24.39       26.77      5.33 o
   6   8  15       17.04       10.56      4.63 o
   7   8  15       15.29       15.00      5.36 o
   8   8  15       16.80       23.49      6.14 o
   9   8  15        7.19        9.12      5.92 o
  -9   9  15        0.60       -0.58      4.46 o
  -8   9  15       10.65       17.73      5.49 o
  -7   9  15        0.85        4.01      4.23 o
  -6   9  15       57.77       68.63      6.45 o
  -5   9  15       20.29       23.55     13.71 o
  -4   9  15       52.06       43.19      6.60 o
  -3   9  15        1.81        5.55      4.58 o
  -2   9  15       14.05       13.61      8.04 o
  -1   9  15       37.49       31.14      9.49 o
   0   9  15       10.76       10.31      7.63 o
   1   9  15        0.00       10.52      7.63 o
   2   9  15        0.17       -1.86      6.19 o
   3   9  15        4.52       -1.03      8.04 o
   4   9  15        1.38        7.63      8.25 o
   5   9  15       27.87       26.99      6.69 o
   6   9  15        0.70        1.77      5.72 o
   7   9  15        0.45       -0.40      7.84 o
   8   9  15        1.71        1.20      7.42 o
  -8  10  15        1.92        7.62      4.92 o
  -7  10  15        1.05       -4.25      4.25 o
  -6  10  15       39.44       32.69      5.39 o
  -5  10  15       13.34       19.28      6.39 o
  -4  10  15       24.52       25.87      6.10 o
  -3  10  15       63.69       53.03      9.18 o
  -2  10  15        1.18       -3.71      7.01 o
  -1  10  15        0.62       -0.62      7.63 o
   0  10  15        2.42        5.36      7.84 o
   1  10  15        3.69        2.27      6.60 o
   2  10  15        1.22       -5.16      7.63 o
   3  10  15        4.21       18.35     10.10 o
   4  10  15       11.43       -2.27      7.63 o
   5  10  15        5.71        6.59      5.83 o
   6  10  15       15.92       19.49      6.96 o
  -6  11  15        0.05        5.05      5.83 o
  -5  11  15       15.31       13.53      6.26 o
  -4  11  15        0.26       -3.40      5.10 o
  -3  11  15        0.19       -5.77      7.42 o
  -2  11  15        0.02        9.49      8.25 o
  -1  11  15        3.55        7.42      8.45 o
   0  11  15        0.67       -3.30      8.25 o
   1  11  15        2.39       -2.47      7.84 o
   2  11  15        5.33        2.68      9.49 o
   3  11  15       10.31        9.28      9.49 o
   4  11  15        6.72        8.45     10.52 o
  -1  12  15        2.40       -8.04      8.04 o
   0  12  15        1.83       -3.30      8.04 o
  -8   0  16        7.64        0.83      5.02 o
  -6   0  16      130.77      107.78     35.06 o
  -4   0  16       14.89        7.14      4.78 o
  -2   0  16      930.30      876.52     17.47 o
   0   0  16     2823.36     2772.07     32.37 o
   2   0  16      444.06      389.31      7.85 o
   4   0  16      838.77      897.47     13.35 o
   6   0  16       10.61       14.23      3.60 o
   8   0  16        3.54       -3.53      3.96 o
  10   0  16       70.79       77.92      8.36 o
  12   0  16        0.02        0.64      5.84 o
 -11   1  16        0.03       12.58      8.66 o
 -10   1  16        1.67        2.06      7.84 o
  -9   1  16       13.44        6.10      4.95 o
  -8   1  16       28.13       12.36     10.72 o
  -7   1  16      137.51      102.21     23.92 o
  -6   1  16      140.00      104.18      6.08 o
  -5   1  16       52.25       39.06      2.98 o
  -4   1  16       90.55       70.00      3.89 o
  -3   1  16       80.13       92.20      4.73 o
  -2   1  16     1931.34     1966.01     18.99 o
  -1   1  16     1122.95     1168.54     12.48 o
   0   1  16     4834.03     5005.50     39.27 o
   1   1  16     5644.49     5613.84     43.95 o
   2   1  16      177.86      180.32      3.93 o
   3   1  16       16.57       22.81      2.54 o
   4   1  16       11.37        4.93      1.82 o
   5   1  16       45.33       38.97      2.40 o
   6   1  16       15.62       14.56      2.34 o
   7   1  16       71.16       61.52      3.99 o
   8   1  16       39.13       24.54      3.11 o
   9   1  16       27.93       28.19      4.47 o
  10   1  16        0.51        5.48      3.54 o
  11   1  16       16.40       18.42      4.36 o
  12   1  16        0.91        4.78      4.12 o
 -13   2  16       10.30       10.72     10.72 o
 -12   2  16        1.21        2.89      8.66 o
 -11   2  16       39.30       30.31     10.31 o
 -10   2  16        5.97        7.44      5.76 o
  -9   2  16        8.99        5.57      5.25 o
  -8   2  16       10.05        4.65      6.50 o
  -7   2  16      295.48      211.17     18.56 o
  -6   2  16       30.44       29.17      5.97 o
  -5   2  16       99.96       93.76      5.43 o
  -4   2  16      773.76      673.99     14.32 o
  -3   2  16      389.30      371.93      9.06 o
  -2   2  16      359.34      324.12      7.73 o
  -1   2  16        0.07       -3.37      3.37 o
   0   2  16      135.44      138.89      4.95 o
   1   2  16      261.80      258.53      6.59 o
   2   2  16     2111.04     2139.32     19.76 o
   3   2  16      213.10      231.78      4.71 o
   4   2  16      503.18      481.55      7.38 o
   5   2  16      354.66      340.42      8.64 o
   6   2  16      123.00      103.41      4.54 o
   7   2  16       22.56       15.89      3.37 o
   8   2  16       71.73       56.85      4.68 o
   9   2  16        0.01       -2.36      3.19 o
  10   2  16       27.08       26.34      4.38 o
  11   2  16        0.21        2.69      3.78 o
 -13   3  16        0.11        4.95     10.10 o
 -12   3  16       20.27       27.63     10.52 o
 -11   3  16       10.00        9.49      6.31 o
 -10   3  16        0.12       -2.33      5.26 o
  -9   3  16        3.74        3.72      5.03 o
  -8   3  16        0.34        0.68      4.72 o
  -7   3  16        0.06        2.49      2.73 o
  -6   3  16        2.72        2.55      2.68 o
  -5   3  16       73.74       57.50      4.61 o
  -4   3  16      135.27      157.34      5.67 o
  -3   3  16      873.10      881.37     17.60 o
  -2   3  16      353.34      382.63     11.10 o
  -1   3  16     1582.58     1505.18     19.54 o
   0   3  16      252.61      230.95      8.39 o
   1   3  16      577.87      564.08     10.77 o
   2   3  16        0.71        3.61      2.20 o
   3   3  16      728.42      741.24     10.89 o
   4   3  16        0.09        2.39      2.78 o
   5   3  16      491.59      461.82     12.55 o
   6   3  16       21.72       22.85      3.60 o
   7   3  16       16.20       13.27      3.50 o
   8   3  16        1.61       -1.31      3.36 o
   9   3  16       21.88       18.12      4.26 o
  10   3  16        1.35       -0.78      3.69 o
  11   3  16       12.35       15.33      4.30 o
 -13   4  16       11.44        9.90      9.90 o
 -12   4  16        0.57       -6.39      6.39 o
 -11   4  16        1.74        4.92      7.01 o
 -10   4  16       11.37        7.30      3.76 o
  -9   4  16       38.80       26.09      3.81 o
  -8   4  16       38.86       33.87      3.97 o
  -7   4  16       71.02       67.23      5.07 o
  -6   4  16       67.83       60.82      4.93 o
  -5   4  16      355.00      286.96     11.40 o
  -4   4  16      470.09      392.88     11.41 o
  -3   4  16       93.46      100.02      6.16 o
  -2   4  16       76.42       69.12      6.47 o
  -1   4  16     2474.95     2404.57     38.50 o
   0   4  16      117.19      123.18      6.13 o
   1   4  16      105.71      117.04      7.56 o
   2   4  16      132.70      127.75      6.43 o
   3   4  16       26.39       31.92      3.50 o
   4   4  16      249.72      229.18      7.55 o
   5   4  16       34.50       24.78      4.58 o
   6   4  16       36.29       43.31      4.78 o
   7   4  16       33.44       35.86      4.76 o
   8   4  16       48.47       40.99      5.19 o
   9   4  16       52.02       52.32      6.14 o
  10   4  16        2.95        4.18      4.39 o
  11   4  16        0.08        7.70      5.01 o
 -12   5  16       10.53        5.45      7.07 o
 -11   5  16        2.40        0.80      3.84 o
 -10   5  16       85.79       97.27      6.56 o
  -9   5  16       23.30       17.14      5.11 o
  -8   5  16        3.41        0.54      3.26 o
  -7   5  16        3.21       -2.95      6.06 o
  -6   5  16       11.36        5.13      3.40 o
  -5   5  16       18.41       12.18      3.82 o
  -4   5  16       54.01       52.93      5.05 o
  -3   5  16      207.93      209.97     11.12 o
  -2   5  16      796.82      728.27     15.71 o
  -1   5  16       72.66       69.92      6.48 o
   0   5  16      271.46      252.38     20.83 o
   1   5  16      318.99      302.83     15.57 o
   2   5  16      396.22      409.27     11.24 o
   3   5  16      127.77      117.83      8.68 o
   4   5  16       63.81       78.94      6.39 o
   5   5  16       16.47       16.81      3.61 o
   6   5  16        5.56        7.27      3.53 o
   7   5  16      282.71      278.06      9.63 o
   8   5  16        4.37        6.22      4.05 o
   9   5  16       41.34       50.56      5.89 o
  10   5  16        3.00        2.03      4.73 o
 -12   6  16        1.27        4.67      6.78 o
 -11   6  16        0.40       -3.82      3.82 o
 -10   6  16        6.36        7.74      4.07 o
  -9   6  16        0.01       -0.99      4.43 o
  -8   6  16        0.36       -3.41      3.41 o
  -7   6  16        0.22       -3.42      3.42 o
  -6   6  16       64.61       76.30      6.14 o
  -5   6  16       83.64       66.21      6.85 o
  -4   6  16        2.88        2.38      3.57 o
  -3   6  16      654.07      641.59     14.84 o
  -2   6  16       43.01       37.32      5.60 o
  -1   6  16      129.43      113.52     16.08 o
   0   6  16       89.61       77.53     10.72 o
   1   6  16       47.49       51.14      9.90 o
   2   6  16       57.67       49.70     10.10 o
   3   6  16       12.97        8.21      3.76 o
   4   6  16      101.34      109.70      7.45 o
   5   6  16      155.79      156.51      9.09 o
   6   6  16       49.11       39.57      6.66 o
   7   6  16       24.69       27.64      4.54 o
   8   6  16        6.08        3.59      4.04 o
   9   6  16        1.93        6.88      4.40 o
  10   6  16        5.01        5.95      4.73 o
 -11   7  16       11.25       11.92      4.84 o
 -10   7  16       33.73       51.18      6.13 o
  -9   7  16        4.92        1.14      4.18 o
  -8   7  16        0.02       -3.23      3.87 o
  -7   7  16       39.81       61.38      8.29 o
  -6   7  16      113.50      130.39      7.70 o
  -5   7  16       44.97       54.19      6.45 o
  -4   7  16       47.34       46.85      5.12 o
  -3   7  16       36.25       37.31      5.97 o
  -2   7  16      200.61      196.76      9.98 o
  -1   7  16        6.80        4.12      4.28 o
   0   7  16      632.92      655.12     28.66 o
   1   7  16       74.66       68.67     11.14 o
   2   7  16       13.19        2.27      7.42 o
   3   7  16       90.30       77.74     12.58 o
   4   7  16        1.65        1.21      4.95 o
   5   7  16        0.32       -0.64      4.88 o
   6   7  16       16.84       18.29      6.40 o
   7   7  16       33.18       42.18      9.38 o
   8   7  16        1.39       -3.00      5.54 o
   9   7  16        3.12        0.19      6.66 o
 -10   8  16        9.82        4.85      4.67 o
  -9   8  16       20.36       35.37      5.64 o
  -8   8  16       47.95       61.85      6.39 o
  -7   8  16        0.00        1.74      3.93 o
  -6   8  16        8.88        8.12      4.14 o
  -5   8  16        9.36        5.73      3.87 o
  -4   8  16        0.34        1.98      4.51 o
  -3   8  16        0.83       -2.01      4.33 o
  -2   8  16        0.11        0.59      4.37 o
  -1   8  16        0.84       -5.77      5.77 o
   0   8  16        0.39       -1.86      6.60 o
   1   8  16        7.60        5.16      7.22 o
   2   8  16      171.44      157.34     16.70 o
   3   8  16       42.76       44.54     10.93 o
   4   8  16       16.11       19.80      6.14 o
   5   8  16       10.02       11.22      5.75 o
   6   8  16       10.10        6.63      5.74 o
   7   8  16       22.01       22.62      7.28 o
   8   8  16        0.12       -5.16      5.83 o
  -9   9  16       14.90       17.78      5.20 o
  -8   9  16        0.33       -4.00      4.00 o
  -7   9  16       24.95       27.11      5.44 o
  -6   9  16        1.66        3.29      4.12 o
  -5   9  16       16.40       24.22      4.84 o
  -4   9  16       25.50       20.28      5.75 o
  -3   9  16        7.96        5.19      4.74 o
  -2   9  16       13.24       25.08      5.60 o
  -1   9  16        7.33        1.65      6.80 o
   0   9  16        8.75        2.89      7.42 o
   1   9  16       43.12       43.51     10.93 o
   2   9  16       11.02       16.50      8.66 o
   3   9  16       31.54       31.96     10.52 o
   4   9  16       32.37       26.85      6.66 o
   5   9  16       73.87       65.36      8.71 o
   6   9  16        9.92       16.32      6.78 o
   7   9  16       39.57       53.19      8.97 o
  -7  10  16        3.64        5.92      5.23 o
  -6  10  16        0.17       -0.25      4.14 o
  -5  10  16        2.41        0.51     10.93 o
  -4  10  16        0.45       -2.82      4.84 o
  -3  10  16        1.13       -0.19      5.16 o
  -2  10  16        3.32       11.14      8.25 o
  -1  10  16       33.72       39.80     10.72 o
   0  10  16       12.61       18.56      9.28 o
   1  10  16       19.68       20.62      9.90 o
   2  10  16        0.09       -0.41      7.84 o
   3  10  16       21.61       15.67      9.49 o
   4  10  16        0.05       -7.63      7.63 o
   5  10  16        0.20        0.63      8.35 o
  -4  11  16        2.42        2.34     10.83 o
  -3  11  16        3.17        6.97      5.40 o
  -2  11  16        6.10        2.27      8.25 o
  -1  11  16        4.59       -7.42      7.42 o
   0  11  16        1.03        1.44      8.04 o
   1  11  16        0.04       -6.60      7.42 o
   2  11  16        5.58        2.47      9.07 o
   3  11  16       11.31       16.08     10.31 o
  -9   0  17       27.05       18.56      8.66 o
  -7   0  17        3.94       -0.11      6.39 o
  -5   0  17     1036.51      776.23     21.63 o
  -3   0  17      853.49      833.07     16.99 o
  -1   0  17      381.47      361.43      8.07 o
   1   0  17      686.41      660.70     10.55 o
   3   0  17      232.70      249.16      6.25 o
   5   0  17      398.26      361.97      9.58 o
   7   0  17        0.03        0.29      2.98 o
   9   0  17       18.58       10.19      5.07 o
  11   0  17        8.92        7.56      5.88 o
 -11   1  17       32.50       30.72     11.34 o
 -10   1  17       29.72       27.01      9.90 o
  -9   1  17       61.96       64.87      8.25 o
  -8   1  17       23.30       32.46      6.37 o
  -7   1  17      147.06      154.80     10.79 o
  -6   1  17       69.18       56.09      5.03 o
  -5   1  17        3.05       -0.60      2.04 o
  -4   1  17       43.80       44.14      3.44 o
  -3   1  17       26.51       14.23      2.06 o
  -2   1  17       34.87       37.61      2.93 o
  -1   1  17       47.37       50.75      2.93 o
   0   1  17       27.40       25.02      2.39 o
   1   1  17       82.39       93.06      2.81 o
   2   1  17       83.90       83.39      3.02 o
   3   1  17      271.77      286.18      5.13 o
   4   1  17       57.29       56.74      2.77 o
   5   1  17        0.57       -1.91      1.91 o
   6   1  17       11.52       14.52      2.39 o
   7   1  17        0.01       -0.45      2.45 o
   8   1  17       84.64       81.97      5.43 o
   9   1  17       43.01       46.27      5.48 o
  10   1  17        1.79        0.78      3.67 o
  11   1  17        1.36        2.26      4.00 o
 -13   2  17       75.14      105.37     17.12 o
 -12   2  17       43.23       62.89     14.02 o
 -11   2  17        3.58       -0.41      8.25 o
 -10   2  17        2.64        7.24      5.90 o
  -9   2  17        1.18       -4.38      5.16 o
  -8   2  17        0.00       -4.26      4.26 o
  -7   2  17       48.07       36.57      6.63 o
  -6   2  17       22.56       11.21      5.16 o
  -5   2  17       48.05       48.03      6.17 o
  -4   2  17       38.39       34.08      4.05 o
  -3   2  17       82.78       84.65      6.52 o
  -2   2  17      673.45      667.64     12.94 o
  -1   2  17        7.15        2.72      2.50 o
   0   2  17        9.50        8.14      2.24 o
   1   2  17       44.16       43.88      2.63 o
   2   2  17      151.98      149.69      3.86 o
   3   2  17      301.11      281.23      5.19 o
   4   2  17       49.49       52.07      3.18 o
   5   2  17       37.42       42.24      2.94 o
   6   2  17        1.77        6.07      2.91 o
   7   2  17       44.92       45.41      4.27 o
   8   2  17       16.84       13.53      3.67 o
   9   2  17        5.30        5.54      3.51 o
  10   2  17        0.43       -3.44      3.44 o
  11   2  17       11.85       12.07      4.40 o
 -12   3  17        3.07       12.58      9.69 o
 -11   3  17       31.64       32.18      7.73 o
 -10   3  17       80.09       93.26      9.99 o
  -9   3  17        3.92        4.54      7.94 o
  -8   3  17       40.03       38.15      7.22 o
  -7   3  17        0.92        0.33      2.33 o
  -6   3  17       52.71       65.58      4.68 o
  -5   3  17       12.60        7.99      5.09 o
  -4   3  17      156.25      103.51      6.02 o
  -3   3  17       57.21       46.34      4.61 o
  -2   3  17      139.05      127.22      7.63 o
  -1   3  17      202.60      173.35      7.31 o
   0   3  17      184.36      192.97     11.88 o
   1   3  17       17.95       13.25      2.86 o
   2   3  17      174.17      149.29      5.11 o
   3   3  17      450.52      435.99      7.89 o
   4   3  17       20.73       26.52      2.86 o
   5   3  17       76.87       78.51      4.04 o
   6   3  17      249.09      252.07      8.22 o
   7   3  17      139.31      144.87      7.16 o
   8   3  17        6.92        4.98      3.62 o
   9   3  17        3.37        2.89      3.40 o
  10   3  17        3.92        2.82      3.66 o
  11   3  17        5.69        7.03      4.25 o
 -12   4  17       20.24       17.43      7.98 o
 -11   4  17        0.12       -3.05      6.48 o
 -10   4  17        9.99       13.50      6.56 o
  -9   4  17        2.48        3.15      5.19 o
  -8   4  17       14.34       21.98      3.61 o
  -7   4  17        0.18       -2.97      3.48 o
  -6   4  17       31.97       15.42      5.07 o
  -5   4  17      148.92      132.58     13.02 o
  -4   4  17      107.51       81.67      6.51 o
  -3   4  17       34.96       16.95      5.58 o
  -2   4  17      180.15      196.39      9.40 o
  -1   4  17       54.81       34.99      4.44 o
   0   4  17       31.63       40.63      4.38 o
   1   4  17       68.49       60.71      6.05 o
   2   4  17        2.21        1.58      2.97 o
   3   4  17        4.65        4.97      3.21 o
   4   4  17       12.37       16.62      3.38 o
   5   4  17      159.63      157.68      7.19 o
   6   4  17        2.37        1.86      3.47 o
   7   4  17        0.37       -3.37      3.37 o
   8   4  17       11.57        9.83      4.23 o
   9   4  17       12.03       11.13      4.68 o
  10   4  17       13.34       14.58      5.11 o
 -12   5  17        0.22       -0.44      6.19 o
 -11   5  17      104.68      123.35     14.85 o
 -10   5  17        8.53        7.47      5.82 o
  -9   5  17        1.17       -1.97      3.30 o
  -8   5  17       20.92       24.19      4.23 o
  -7   5  17       74.08       56.77      5.17 o
  -6   5  17        3.03       -0.94      3.57 o
  -5   5  17       23.86       25.51      4.12 o
  -4   5  17        7.83        7.75      3.51 o
  -3   5  17        9.05       10.31      4.52 o
  -2   5  17      102.12       97.50      6.31 o
  -1   5  17       63.81       60.60      6.41 o
   0   5  17       94.77       93.74      8.45 o
   1   5  17        4.53        6.55      3.91 o
   2   5  17      132.75      123.40     14.43 o
   3   5  17       80.13       74.70      9.07 o
   4   5  17       88.34       92.54      8.57 o
   5   5  17      292.86      280.26     14.95 o
   6   5  17       14.90        9.81      7.70 o
   7   5  17        6.72        6.24      4.38 o
   8   5  17       30.83       22.75      5.33 o
   9   5  17        0.33       -3.54      4.82 o
  10   5  17        6.66        6.47      5.82 o
 -11   6  17       65.78       88.73     10.74 o
 -10   6  17       16.99       28.97      5.91 o
  -9   6  17        2.83        1.67      3.80 o
  -8   6  17        9.09        8.94      4.08 o
  -7   6  17       78.56       79.18     11.28 o
  -6   6  17       45.13       44.72      4.99 o
  -5   6  17       32.22       23.26      4.92 o
  -4   6  17       11.82        9.98      7.46 o
  -3   6  17      162.23      161.67      7.89 o
  -2   6  17       11.35        7.58      5.67 o
  -1   6  17       94.44       82.80      7.37 o
   0   6  17        2.05        3.00      3.96 o
   1   6  17       73.88       50.93     10.10 o
   2   6  17      257.30      251.37     18.35 o
   3   6  17       34.42       35.08      6.39 o
   4   6  17        4.91        9.55      5.19 o
   5   6  17       61.86       50.65      8.04 o
   6   6  17        0.17        1.40      5.15 o
   7   6  17        0.04       -4.90      4.90 o
   8   6  17       69.04       71.04      9.61 o
   9   6  17        0.06        3.17      6.56 o
 -10   7  17        0.75       -4.13      4.13 o
  -9   7  17       58.92       59.36      6.24 o
  -8   7  17        1.91       11.63      5.51 o
  -7   7  17        0.07        4.40      4.16 o
  -6   7  17       19.40       15.66      5.01 o
  -5   7  17        0.09        1.24      3.45 o
  -4   7  17       32.99       47.99      5.25 o
  -3   7  17        4.42        3.94      5.05 o
  -2   7  17        0.09       -2.51      4.01 o
  -1   7  17      131.41      127.19      8.98 o
   0   7  17       42.21       48.33     12.17 o
   1   7  17        9.52        5.77      7.22 o
   2   7  17       47.35       49.08     10.93 o
   3   7  17        0.25       -1.77      5.67 o
   4   7  17       32.08       25.69      6.24 o
   5   7  17        0.91       -0.58      4.90 o
   6   7  17        2.34        3.12      5.75 o
   7   7  17        0.88       -5.88      5.88 o
   8   7  17        5.91       -1.96      6.12 o
  -9   8  17        1.78       -1.47      4.58 o
  -8   8  17       41.27       55.91      6.31 o
  -7   8  17        2.42        2.64      5.79 o
  -6   8  17        0.40       -2.32      3.92 o
  -5   8  17        5.31        4.84      3.96 o
  -4   8  17       14.88        9.37      4.02 o
  -3   8  17        0.03        6.20      4.74 o
  -2   8  17       23.10       25.44      6.19 o
  -1   8  17        8.83        7.95      4.90 o
   0   8  17       16.98       11.75      8.25 o
   1   8  17       73.59       75.68     12.78 o
   2   8  17       27.73       39.39     10.72 o
   3   8  17        0.98        1.86      7.42 o
   4   8  17       50.22       52.24      7.48 o
   5   8  17       46.58       32.53      7.22 o
   6   8  17       60.04       79.46      9.34 o
   7   8  17       21.98       28.50      8.56 o
  -8   9  17       10.55        7.38      4.85 o
  -7   9  17        2.65        0.97      4.51 o
  -6   9  17       29.26       37.74      9.97 o
  -5   9  17       13.93       14.10      4.59 o
  -4   9  17        1.80        2.82      4.87 o
  -3   9  17       13.65        7.03      5.10 o
  -2   9  17        1.51       -4.02      5.05 o
  -1   9  17       21.52       19.38      8.87 o
   0   9  17        1.75       -7.01      7.01 o
   1   9  17        0.02       -4.95      6.60 o
   2   9  17       27.84       33.82     10.72 o
   3   9  17       34.32       49.28     11.55 o
   4   9  17       61.19       54.19      8.02 o
   5   9  17       33.71       32.89      9.59 o
   6   9  17        0.80        4.09      6.43 o
  -6  10  17        0.94       -2.78      4.21 o
  -5  10  17        0.84        1.72      4.35 o
  -4  10  17        1.75       -4.39      4.84 o
  -3  10  17        0.03       -2.05      4.55 o
  -2  10  17       21.36       20.68      6.28 o
  -1  10  17       12.55       -1.86      7.22 o
   0  10  17       19.18       25.98      9.69 o
   1  10  17       15.05       13.61      9.69 o
   2  10  17        5.10        2.06      8.45 o
   3  10  17        7.40       18.56     10.52 o
   4  10  17       30.06       29.88      7.29 o
  -2  11  17        0.02       -1.65      8.25 o
  -1  11  17        0.26        2.47      8.45 o
  -8   0  18        0.01        4.02      4.88 o
  -6   0  18        5.56       12.58      5.25 o
  -4   0  18       17.33       12.43      5.02 o
  -2   0  18      577.26      623.31     14.41 o
   0   0  18       45.99       46.35      4.55 o
   2   0  18       22.97       25.29      3.10 o
   4   0  18       34.99       27.02      4.13 o
   6   0  18       47.69       60.86      5.82 o
   8   0  18        2.49        7.96     11.96 o
  10   0  18        3.20        2.99      6.41 o
 -11   1  18       43.20       56.29     12.99 o
 -10   1  18        0.05       -7.63      7.84 o
  -9   1  18        7.53        3.59      5.75 o
  -8   1  18       16.99       16.17      5.96 o
  -7   1  18        5.14       -0.53      4.74 o
  -6   1  18       33.31       26.73      4.83 o
  -5   1  18        1.61       -1.98      2.02 o
  -4   1  18        1.07       -1.07      2.22 o
  -3   1  18       51.43       47.53      3.65 o
  -2   1  18        4.24        2.63      2.17 o
  -1   1  18      129.88      130.53      5.29 o
   0   1  18       19.23       16.14      2.14 o
   1   1  18        0.95        1.76      2.43 o
   2   1  18        3.78        3.49      1.87 o
   3   1  18        5.38        5.47      1.97 o
   4   1  18       19.18       15.70      2.65 o
   5   1  18       61.17       56.83      3.77 o
   6   1  18      119.53      117.29      5.16 o
   7   1  18        3.65        4.46      3.04 o
   8   1  18        0.12       -3.71      3.71 o
   9   1  18        7.50        4.78      4.49 o
  10   1  18        0.30       -0.97      4.82 o
 -12   2  18        3.26       -9.49      9.49 o
 -11   2  18        0.13       13.20     10.10 o
 -10   2  18       24.84       32.30      7.43 o
  -9   2  18       79.64       85.84      9.54 o
  -8   2  18       45.18       44.63      7.42 o
  -7   2  18        0.07        0.44      6.29 o
  -6   2  18        6.24       -2.90      9.18 o
  -5   2  18      124.75      116.99      5.90 o
  -4   2  18       24.39       21.18      3.54 o
  -3   2  18      268.77      221.27      7.33 o
  -2   2  18        3.01        2.96      2.15 o
  -1   2  18       35.38       33.59      3.03 o
   0   2  18       56.67       54.71      3.30 o
   1   2  18       34.59       34.56      3.00 o
   2   2  18       22.09       29.33      2.81 o
   3   2  18       26.74       21.84      2.77 o
   4   2  18       79.49       87.65      3.75 o
   5   2  18        0.22        1.03      2.26 o
   6   2  18        1.77        1.33      2.84 o
   7   2  18        3.85        5.99      3.17 o
   8   2  18        1.56       -1.40      3.78 o
   9   2  18        1.50        2.46      4.34 o
  10   2  18       13.22       11.77      6.99 o
 -12   3  18        0.16        8.25      9.69 o
 -11   3  18       10.89       17.79      7.06 o
 -10   3  18       45.53       56.71      8.81 o
  -9   3  18        1.77       -0.96      5.61 o
  -8   3  18        5.03        8.11      5.68 o
  -7   3  18        0.61        3.77      4.95 o
  -6   3  18       24.81       36.78      3.96 o
  -5   3  18      158.75      147.93      6.97 o
  -4   3  18       97.13       82.25      5.69 o
  -3   3  18       70.73       85.14      5.79 o
  -2   3  18        0.41        6.30      3.30 o
  -1   3  18       43.43       36.41      3.46 o
   0   3  18        8.91        9.89      2.76 o
   1   3  18        2.80        0.68      2.48 o
   2   3  18        0.69       -0.68      2.47 o
   3   3  18        6.57        7.94      2.76 o
   4   3  18       81.01       84.59      8.96 o
   5   3  18        5.84        4.93      3.93 o
   6   3  18       82.33       75.15      5.94 o
   7   3  18        0.04       -2.04      3.62 o
   8   3  18       64.83       61.12      6.99 o
   9   3  18       14.48        2.63      4.47 o
  10   3  18        4.99        6.00      4.99 o
 -11   4  18        3.69        0.82     10.10 o
 -10   4  18       51.42       53.72     13.09 o
  -9   4  18        6.84       13.35      6.46 o
  -8   4  18        0.18       -2.88      2.88 o
  -7   4  18       31.53       30.41      3.93 o
  -6   4  18        2.14        4.30      3.06 o
  -5   4  18       85.30       85.62      5.95 o
  -4   4  18       34.35       32.44      4.52 o
  -3   4  18      130.49      111.60      6.72 o
  -2   4  18        5.88        6.65      3.42 o
  -1   4  18       34.85       29.26      4.11 o
   0   4  18       12.58        7.62      2.62 o
   1   4  18       30.03       29.47      3.43 o
   2   4  18        6.50        7.53      3.52 o
   3   4  18       77.53       86.51      5.71 o
   4   4  18       19.13       10.44      3.42 o
   5   4  18        0.04       -1.44      5.40 o
   6   4  18       53.18       63.26      8.16 o
   7   4  18       28.28       37.91      7.60 o
   8   4  18       17.61        7.57      6.49 o
   9   4  18       18.21       19.07      7.57 o
 -11   5  18       10.50        9.97      6.99 o
 -10   5  18        0.65       -3.12      5.80 o
  -9   5  18        3.20       -2.74      7.53 o
  -8   5  18        1.21        5.33      3.41 o
  -7   5  18        5.32        8.72      3.73 o
  -6   5  18        2.08       -0.06      3.09 o
  -5   5  18        1.50        2.63      3.45 o
  -4   5  18       36.61       45.52      4.99 o
  -3   5  18       22.64       19.30      4.12 o
  -2   5  18      116.29      103.89      6.72 o
  -1   5  18        1.06        3.05      3.20 o
   0   5  18       50.21       44.47      5.96 o
   1   5  18        6.00        2.00      3.05 o
   2   5  18        0.16        4.72      3.31 o
   3   5  18        0.80       -2.80      3.05 o
   4   5  18       19.27       14.88      5.34 o
   5   5  18       31.74       20.38     10.31 o
   6   5  18       96.84       96.60     11.34 o
   7   5  18        3.04        3.02      5.89 o
   8   5  18        0.06        1.47      6.20 o
   9   5  18       24.06       26.35      8.28 o
 -10   6  18        0.01       -5.93      6.10 o
  -9   6  18        7.09       13.20      4.91 o
  -8   6  18        2.82        1.81      3.74 o
  -7   6  18       82.62      101.38     12.61 o
  -6   6  18        5.01        9.08      3.84 o
  -5   6  18        5.20        2.38      3.64 o
  -4   6  18        7.27        3.25      3.67 o
  -3   6  18       77.61       76.77      7.71 o
  -2   6  18       11.60       12.69      3.90 o
  -1   6  18        8.10       -1.10      9.38 o
   0   6  18        9.10        5.15      4.36 o
   1   6  18        0.04        3.11      4.16 o
   2   6  18       22.49        9.46      4.93 o
   3   6  18       45.28       37.81      6.44 o
   4   6  18       28.57       34.92      6.59 o
   5   6  18        3.08        3.55      5.37 o
   6   6  18       14.45       11.80      6.28 o
   7   6  18       12.19        9.41      6.26 o
   8   6  18       22.18       37.95      8.42 o
  -9   7  18       36.00       39.55      7.14 o
  -8   7  18        0.12        0.45      4.05 o
  -7   7  18        1.14        2.17      3.82 o
  -6   7  18        0.10        2.99      3.93 o
  -5   7  18       29.81       34.41      5.13 o
  -4   7  18        1.61        1.81      3.50 o
  -3   7  18        0.10        1.25      3.52 o
  -2   7  18      102.25      107.63      8.73 o
  -1   7  18      153.11      139.97      9.63 o
   0   7  18      100.06       94.46      8.22 o
   1   7  18       32.57       28.16      5.55 o
   2   7  18        6.54        6.19      7.22 o
   3   7  18        1.45       -4.46      4.46 o
   4   7  18        4.31        6.50      5.14 o
   5   7  18       70.53       66.37      8.60 o
   6   7  18        1.04        4.99      6.04 o
   7   7  18       25.31       17.19      7.42 o
  -8   8  18        4.28       11.74      4.96 o
  -7   8  18        6.85       11.89      4.74 o
  -6   8  18       17.01       21.21      4.83 o
  -5   8  18        6.33        0.00      3.93 o
  -4   8  18        0.00       -2.80      3.55 o
  -3   8  18        3.48        6.60      7.11 o
  -2   8  18        1.37        4.12      4.64 o
  -1   8  18       40.57       45.45      7.22 o
   0   8  18        2.73        1.34      4.66 o
   1   8  18       26.22       13.82      8.66 o
   2   8  18       10.59        0.82      7.42 o
   3   8  18        0.04        3.01      5.22 o
   4   8  18        2.57       -1.34      7.01 o
   5   8  18       16.29       22.93      6.88 o
   6   8  18        0.02       -6.02      6.02 o
  -7   9  18       22.56       13.20      8.04 o
  -6   9  18        9.98       10.40      4.78 o
  -5   9  18        0.43       -3.77      3.77 o
  -4   9  18       26.44       20.28      5.27 o
  -3   9  18        7.11        7.01      5.08 o
  -2   9  18        0.08       -1.05      4.66 o
  -1   9  18        0.84       -1.92      4.79 o
   0   9  18        1.30        0.62      8.04 o
   1   9  18       50.44       56.29     12.17 o
   2   9  18        0.21        2.47      8.25 o
   3   9  18        0.52       -1.88      5.35 o
   4   9  18        0.00       -6.70      6.70 o
  -4  10  18        0.07       -1.09      5.16 o
  -3  10  18        4.21        0.51      5.17 o
  -2  10  18       21.16       21.37      6.28 o
  -1  10  18        4.87        0.94      5.37 o
   0  10  18       38.32       51.96     12.58 o
   1  10  18        0.48       -1.03      8.25 o
   2  10  18        3.49        4.74      9.07 o
  -7   0  19       99.46       51.35     10.72 o
  -5   0  19        7.92       -1.62      4.35 o
  -3   0  19       50.59       48.57      4.72 o
  -1   0  19      423.37      381.63     10.95 o
   1   0  19       34.41       33.32      4.18 o
   3   0  19       23.75       25.62      5.45 o
   5   0  19        0.42       -0.90      3.33 o
   7   0  19        1.72       -1.44      5.25 o
   9   0  19       68.01       77.50     10.30 o
 -11   1  19       16.75       28.46     11.14 o
 -10   1  19        0.01       -6.80      6.80 o
  -9   1  19       13.28       21.81      9.59 o
  -8   1  19        2.35       -0.91      5.02 o
  -7   1  19        2.61       -2.26      6.39 o
  -6   1  19        1.68        6.17      4.99 o
  -5   1  19        4.65        7.37      4.12 o
  -4   1  19       29.72       32.41      3.34 o
  -3   1  19        3.86        4.75      2.54 o
  -2   1  19        0.04       -1.13      2.39 o
  -1   1  19       66.39       74.60      4.48 o
   0   1  19        0.16        2.90      2.52 o
   1   1  19       21.79       21.08      3.05 o
   2   1  19        3.54        2.57      2.24 o
   3   1  19        0.22       -2.03      2.43 o
   4   1  19        3.73        5.12      2.74 o
   5   1  19        2.17        2.35      2.76 o
   6   1  19       62.48       68.53      4.98 o
   7   1  19        9.33        5.42      3.90 o
   8   1  19       12.09       10.77      4.58 o
   9   1  19       11.82       17.52      5.39 o
 -11   2  19        2.33       -5.57      9.07 o
 -10   2  19        1.69        0.95      5.58 o
  -9   2  19        3.05        5.97      5.90 o
  -8   2  19        1.90        2.06      5.25 o
  -7   2  19        2.99        4.25      6.70 o
  -6   2  19        0.13       -3.98      4.59 o
  -5   2  19       56.13       57.61      5.04 o
  -4   2  19        2.68        8.02      3.18 o
  -3   2  19       47.83       50.74      4.35 o
  -2   2  19       44.60       53.89      4.60 o
  -1   2  19       17.22       22.33      4.36 o
   0   2  19       64.31       72.43      4.06 o
   1   2  19        5.65        8.78      2.39 o
   2   2  19       32.21       31.27      3.01 o
   3   2  19       13.74       18.42      2.72 o
   4   2  19       40.04       45.37      3.96 o
   5   2  19        1.06        4.78      2.81 o
   6   2  19        0.19       -1.74      3.25 o
   7   2  19       30.64       27.79      4.57 o
   8   2  19       17.35       21.94      6.17 o
   9   2  19        0.01       -4.65      5.20 o
 -11   3  19        2.99        6.77      6.83 o
 -10   3  19        4.85        3.21      6.26 o
  -9   3  19        6.82       13.92      6.42 o
  -8   3  19        4.79        0.32      5.17 o
  -7   3  19        9.58        5.62      5.45 o
  -6   3  19        8.30        8.40      3.13 o
  -5   3  19       64.10       65.19      5.74 o
  -4   3  19       15.71       19.58      5.20 o
  -3   3  19        0.32        1.00      3.12 o
  -2   3  19        5.12        3.23      3.31 o
  -1   3  19        2.13        1.30      2.54 o
   0   3  19        3.92        4.05      2.65 o
   1   3  19       38.90       38.85      4.35 o
   2   3  19       17.51       17.46      3.17 o
   3   3  19       35.14       41.84      4.01 o
   4   3  19        5.20        8.19      3.64 o
   5   3  19        1.12        6.52      3.52 o
   6   3  19        0.66       -3.43      3.43 o
   7   3  19       25.29       22.55      7.99 o
   8   3  19       47.65       75.78     15.04 o
   9   3  19        3.61        1.68      5.67 o
 -11   4  19       10.88       21.21     15.26 o
 -10   4  19        6.38       -6.39      8.35 o
  -9   4  19        0.56        7.31      6.26 o
  -8   4  19        5.44        6.73      5.72 o
  -7   4  19        9.48       16.01      6.11 o
  -6   4  19        1.25        1.82      3.30 o
  -5   4  19        0.09       -2.99      3.00 o
  -4   4  19        7.96        2.92      6.38 o
  -3   4  19       26.15       30.99      5.12 o
  -2   4  19        3.47        4.46      3.43 o
  -1   4  19       51.87       41.77      4.87 o
   0   4  19      101.61      105.80      5.42 o
   1   4  19        4.88        3.35      2.70 o
   2   4  19       18.95       20.29      3.37 o
   3   4  19       21.19       22.99      4.83 o
   4   4  19        0.34       -3.10      3.10 o
   5   4  19       56.99       73.01      8.36 o
   6   4  19        8.01        9.42      5.60 o
   7   4  19        4.87        5.71      5.89 o
   8   4  19        1.79        0.10      5.98 o
   9   4  19       96.67       96.05     11.66 o
 -10   5  19        0.08        3.07      6.46 o
  -9   5  19       24.97       33.78      7.60 o
  -8   5  19        8.71       12.38      6.10 o
  -7   5  19        0.00        3.80      3.96 o
  -6   5  19        4.40        3.85      3.62 o
  -5   5  19        0.43        1.46      3.41 o
  -4   5  19        6.57        8.49      3.70 o
  -3   5  19       70.09       69.85      5.85 o
  -2   5  19        0.12       -1.13      3.23 o
  -1   5  19        0.00       -1.02      4.61 o
   0   5  19       55.79       54.48      5.29 o
   1   5  19        3.87        2.80      3.18 o
   2   5  19       17.70       14.21      3.74 o
   3   5  19        8.78       10.23      3.68 o
   4   5  19        0.78        0.25      3.41 o
   5   5  19        3.95       -1.31      5.03 o
   6   5  19        8.43        5.28      5.66 o
   7   5  19        3.22        9.33      6.16 o
   8   5  19        1.25       -0.93      6.42 o
  -9   6  19        2.25        2.92      6.41 o
  -8   6  19        4.79        9.36      4.14 o
  -7   6  19        6.41        5.88      4.11 o
  -6   6  19        0.56       -3.32      3.32 o
  -5   6  19       27.00       38.54      5.04 o
  -4   6  19       53.96       52.12      5.63 o
  -3   6  19       13.97       15.57      4.27 o
  -2   6  19        7.73        8.81      3.83 o
  -1   6  19        5.49        5.34      3.61 o
   0   6  19        6.99        4.61      8.15 o
   1   6  19        1.72       -0.04      3.51 o
   2   6  19       10.73        5.14      3.56 o
   3   6  19       12.65       23.44      8.88 o
   4   6  19        8.26        7.53      5.25 o
   5   6  19        3.88        5.14      5.58 o
   6   6  19        0.68        2.65      5.60 o
   7   6  19        1.51       -0.24     10.31 o
  -8   7  19        6.42       11.55      4.84 o
  -7   7  19        2.61        1.61      4.10 o
  -6   7  19        5.32       -0.26      3.76 o
  -5   7  19        4.89        1.41      4.00 o
  -4   7  19        4.14       -3.24      3.70 o
  -3   7  19        2.02        3.05      3.93 o
  -2   7  19       33.17       37.36      5.04 o
  -1   7  19        1.98        3.30      4.52 o
   0   7  19        1.45        2.69      4.85 o
   1   7  19       35.56       34.84      9.69 o
   2   7  19        0.97       -3.56      3.56 o
   3   7  19        1.78        1.24      4.96 o
   4   7  19        0.12       -2.84      5.16 o
   5   7  19        2.14       -1.29      5.58 o
   6   7  19       62.43       76.34     10.11 o
  -7   8  19        0.11        3.03      4.30 o
  -6   8  19        8.43        6.49      4.39 o
  -5   8  19        5.88        5.09      4.43 o
  -4   8  19        2.40        2.95      5.85 o
  -3   8  19        0.53       -3.63      3.63 o
  -2   8  19       16.93       24.63      9.07 o
  -1   8  19        8.88        1.08      4.81 o
   0   8  19        6.07        3.41      4.86 o
   1   8  19        8.68       10.53      5.36 o
   2   8  19       74.61       96.71     14.85 o
   3   8  19       13.79       12.36      6.04 o
   4   8  19        1.63       -2.73      5.28 o
   5   8  19        0.31       -0.10      8.87 o
  -5   9  19        4.07        6.17      4.55 o
  -4   9  19        2.40        1.52      4.05 o
  -3   9  19       21.50       27.46     12.68 o
  -2   9  19        3.12        2.31      5.17 o
  -1   9  19       13.21        6.50      5.39 o
   0   9  19       32.88       29.32      6.58 o
   1   9  19       12.55        2.89      8.45 o
   2   9  19        1.93       -2.06      8.04 o
   3   9  19        0.51        0.99      6.14 o
  -8   0  20        1.76       -3.09      7.22 o
  -6   0  20       36.10       29.39      6.34 o
  -4   0  20       15.77       28.37      7.73 o
  -2   0  20        0.90       -2.78      2.96 o
   0   0  20       24.77       27.65      4.39 o
   2   0  20       15.76        7.85      4.70 o
   4   0  20       13.37       12.32      4.95 o
   6   0  20      118.74      148.88     18.56 o
   8   0  20      221.70      225.18     24.74 o
 -10   1  20        0.10       -1.86      8.66 o
  -9   1  20        5.19        5.13      5.83 o
  -8   1  20        0.01        7.50      9.49 o
  -7   1  20       20.09       22.62      6.49 o
  -6   1  20       28.29       38.26      8.66 o
  -5   1  20        0.00       -0.89      4.31 o
  -4   1  20       78.70       93.71      5.49 o
  -3   1  20       54.98       63.91      4.86 o
  -2   1  20        3.94        5.61      3.08 o
  -1   1  20        0.29        4.44      2.63 o
   0   1  20        1.74        3.31      2.68 o
   1   1  20       27.12       22.17      4.42 o
   2   1  20       17.83       18.65      4.58 o
   3   1  20        0.51       -0.88      3.71 o
   4   1  20        5.96        1.30      3.17 o
   5   1  20        0.00       -2.45      3.17 o
   6   1  20       49.65       60.82      6.72 o
   7   1  20       30.28       42.93      7.12 o
   8   1  20       59.08       75.02      8.74 o
   9   1  20       26.76       16.50      8.81 o
 -11   2  20        1.13       -5.57      8.45 o
 -10   2  20       12.95       15.85      7.07 o
  -9   2  20        4.08        7.57      6.16 o
  -8   2  20        8.73        0.23      5.37 o
  -7   2  20        0.32        2.84      5.16 o
  -6   2  20        2.91        7.20      5.32 o
  -5   2  20        0.50        5.05      5.76 o
  -4   2  20        3.71        6.51      3.82 o
  -3   2  20        8.38       13.32      3.76 o
  -2   2  20       31.47       34.52      4.12 o
  -1   2  20        1.21       -2.32      2.70 o
   0   2  20       19.27       17.83      3.55 o
   1   2  20      195.11      202.06      6.79 o
   2   2  20       16.49       11.25      3.05 o
   3   2  20        0.12       -1.09      3.33 o
   4   2  20        9.64       12.71      3.21 o
   5   2  20       19.89       15.66      4.26 o
   6   2  20       67.25       58.53      7.00 o
   7   2  20       33.31       44.87      7.21 o
   8   2  20       13.29       21.13      6.33 o
 -10   3  20        1.20        7.27      6.60 o
  -9   3  20        7.07        5.00      6.34 o
  -8   3  20        0.63        0.68      5.45 o
  -7   3  20        5.96        6.68      5.49 o
  -6   3  20        4.34        2.01      2.90 o
  -5   3  20       12.51       11.06      4.54 o
  -4   3  20        0.02        1.29      4.31 o
  -3   3  20       74.25       73.95      8.15 o
  -2   3  20       24.75       33.63      4.66 o
  -1   3  20       21.35       22.38      4.24 o
   0   3  20       10.94       16.53      3.96 o
   1   3  20        3.26        0.64      3.30 o
   2   3  20        4.90        2.83      2.96 o
   3   3  20        1.02        3.02      3.59 o
   4   3  20       13.13       14.12      6.78 o
   5   3  20      155.63      183.71     10.01 o
   6   3  20       59.57       69.40      6.09 o
   7   3  20       22.64       14.78      4.51 o
   8   3  20       16.42       23.45      7.60 o
 -10   4  20        8.74       11.97      9.49 o
  -9   4  20        0.67        1.77      5.84 o
  -8   4  20        0.39        4.09      5.68 o
  -7   4  20        0.54        5.41      5.60 o
  -6   4  20        1.04       -2.01      3.15 o
  -5   4  20       21.92       23.69      7.35 o
  -4   4  20        2.21       -2.41      3.24 o
  -3   4  20        8.72        8.59      6.04 o
  -2   4  20        1.22        3.10      3.51 o
  -1   4  20       34.66       38.81      6.45 o
   0   4  20        1.72        4.20      3.04 o
   1   4  20        0.42        3.30      2.87 o
   2   4  20       70.28       81.74      5.32 o
   3   4  20        7.91        8.57      3.19 o
   4   4  20        0.40        3.31      4.52 o
   5   4  20       34.15       28.73      6.87 o
   6   4  20        4.03        5.77      5.83 o
   7   4  20        1.30        1.34      6.08 o
   8   4  20        0.06       -2.03      6.56 o
  -9   5  20        0.67        9.55      7.63 o
  -8   5  20        0.70       -1.30      7.94 o
  -7   5  20       17.80       16.28      4.03 o
  -6   5  20        1.33        6.90      6.00 o
  -5   5  20       17.66       15.07      4.24 o
  -4   5  20       10.61       14.10      4.05 o
  -3   5  20       24.44       19.25      4.31 o
  -2   5  20        0.00       -3.75      3.78 o
  -1   5  20        1.52       -1.76      3.35 o
   0   5  20       50.92       61.01      4.73 o
   1   5  20        6.06        8.08      3.19 o
   2   5  20        0.07        0.08      4.10 o
   3   5  20      148.43      160.23     15.79 o
   4   5  20       17.97       12.64      7.01 o
   5   5  20        0.25       -1.03      5.60 o
   6   5  20        4.92        2.63      6.08 o
   7   5  20       50.77       66.81      9.68 o
  -8   6  20        0.52        8.09      6.08 o
  -7   6  20        7.81        6.76      4.28 o
  -6   6  20        2.30       -1.65      3.79 o
  -5   6  20        0.02       -2.21      4.60 o
  -4   6  20        1.30        4.72      4.61 o
  -3   6  20       19.68       25.30      4.71 o
  -2   6  20        7.13        2.17      3.81 o
  -1   6  20        0.06        3.62      3.82 o
   0   6  20        3.52        9.20      3.93 o
   1   6  20        1.98        1.38      3.70 o
   2   6  20        0.82        1.32      3.67 o
   3   6  20        7.01        0.60      4.08 o
   4   6  20        3.97        0.79      4.51 o
   5   6  20        0.94        3.64      6.10 o
   6   6  20        2.70        9.52      6.56 o
  -7   7  20        6.58        2.11      8.15 o
  -6   7  20       18.88       30.28      5.40 o
  -5   7  20        2.12        3.85      4.07 o
  -4   7  20        0.61        0.47      4.06 o
  -3   7  20        0.00       -1.47      5.69 o
  -2   7  20        0.09       -3.37      3.37 o
  -1   7  20       61.95       53.71      7.51 o
   0   7  20       13.25        8.02      6.80 o
   1   7  20        0.13       -3.50      3.50 o
   2   7  20        0.96       -2.95      3.65 o
   3   7  20        1.42       -3.91      3.91 o
   4   7  20        1.56        6.32      5.89 o
   5   7  20       12.65       32.62     12.89 o
  -5   8  20       10.78        7.34      4.36 o
  -4   8  20        3.08        5.00      4.16 o
  -3   8  20        0.47       -2.69      3.90 o
  -2   8  20        0.21        3.95      4.17 o
  -1   8  20        2.25       -4.42      4.95 o
   0   8  20        0.86       -4.64      4.64 o
   1   8  20        8.45        0.64      5.19 o
   2   8  20       28.42       30.88      5.25 o
   3   8  20        3.58        3.63      6.22 o
  -2   9  20       11.27        7.22      9.07 o
  -1   9  20        3.03        6.88      5.60 o
  -7   0  21        0.48        0.83      5.24 o
  -5   0  21        2.19       -2.46      4.59 o
  -3   0  21        0.45        3.58      3.45 o
  -1   0  21        8.54        4.75      5.64 o
   1   0  21       40.06       35.57      6.41 o
   3   0  21        0.41       -0.42      6.70 o
   5   0  21      341.97      450.37     17.78 o
   7   0  21        1.82       -2.27      8.87 o
 -10   1  21        1.00       11.96      9.07 o
  -9   1  21        0.27        0.54      5.83 o
  -8   1  21        2.90       12.24      6.41 o
  -7   1  21       11.98        3.11      5.46 o
  -6   1  21       16.50       21.60      6.34 o
  -5   1  21        5.62        7.43      4.35 o
  -4   1  21       13.98       22.32      3.73 o
  -3   1  21       71.31       72.24      5.48 o
  -2   1  21      147.29      190.92      7.58 o
  -1   1  21       23.62       27.89      3.59 o
   0   1  21        0.01       -0.66      2.73 o
   1   1  21       11.69       12.79      4.38 o
   2   1  21       24.35       33.17      5.03 o
   3   1  21        2.56        3.63      3.42 o
   4   1  21       23.17       27.71      4.68 o
   5   1  21       64.00       76.58     12.56 o
   6   1  21      148.23      184.43     23.40 o
   7   1  21       55.01       68.01     10.78 o
   8   1  21        8.02        6.23      8.08 o
 -10   2  21        0.15       -6.33      6.33 o
  -9   2  21        5.34        2.27      6.27 o
  -8   2  21       10.94       12.27      6.78 o
  -7   2  21       31.49       38.89      7.53 o
  -6   2  21       50.29       60.57     11.96 o
  -5   2  21        9.20        7.86      3.51 o
  -4   2  21        0.00       -1.17      3.24 o
  -3   2  21        3.90        4.06      3.58 o
  -2   2  21        3.80        2.69      3.19 o
  -1   2  21        0.00       -1.30      4.04 o
   0   2  21        0.99       -0.42      3.06 o
   1   2  21       30.24       39.32      4.33 o
   2   2  21        0.34        3.84      7.45 o
   3   2  21      356.20      405.68     11.64 o
   4   2  21       94.62      112.10      7.11 o
   5   2  21        1.80       -0.02      4.57 o
   6   2  21        6.21        0.09      5.71 o
   7   2  21        8.21        8.71      7.32 o
  -9   3  21        0.21       -0.68      7.63 o
  -8   3  21        1.94       -0.52      5.83 o
  -7   3  21        7.35       11.98      6.19 o
  -6   3  21       11.38       16.18      6.28 o
  -5   3  21        1.66        1.50      3.37 o
  -4   3  21       39.78       47.28      5.25 o
  -3   3  21       13.40       11.10      3.99 o
  -2   3  21       42.49       49.49      5.50 o
  -1   3  21       26.69       26.40      4.58 o
   0   3  21        0.01        1.68      3.53 o
   1   3  21        6.01        4.02      3.90 o
   2   3  21       35.29       31.10      4.85 o
   3   3  21        7.05        2.34      6.39 o
   4   3  21        5.01        5.51      5.25 o
   5   3  21       35.10       31.32      6.79 o
   6   3  21        4.44        1.37      5.49 o
   7   3  21        4.01        8.45      9.69 o
  -9   4  21        6.10       -3.54      6.34 o
  -8   4  21        2.73        0.82      5.90 o
  -7   4  21       21.87       15.49     10.21 o
  -6   4  21       18.31       16.03      6.10 o
  -5   4  21        6.27        6.46      3.93 o
  -4   4  21        0.46        4.84      3.75 o
  -3   4  21       11.59       12.18      4.12 o
  -2   4  21        0.03       -2.84      3.60 o
  -1   4  21        2.89       -1.32      3.51 o
   0   4  21       12.74       20.72      4.35 o
   1   4  21       92.62      107.84      7.29 o
   2   4  21       69.93       85.79      6.60 o
   3   4  21       27.74       24.67      6.29 o
   4   4  21       28.23       40.89      7.73 o
   5   4  21        5.54       -3.24      4.80 o
   6   4  21        2.23       15.64      5.87 o
  -8   5  21        0.00       -5.45      5.45 o
  -7   5  21        7.79        2.72      6.08 o
  -6   5  21        0.00       -0.75      3.56 o
  -5   5  21        6.31        3.72      3.87 o
  -4   5  21        2.85        6.01      4.02 o
  -3   5  21        1.05        0.13      3.75 o
  -2   5  21       13.19       21.47      4.60 o
  -1   5  21       18.09       20.76      4.54 o
   0   5  21       21.39       19.56      4.44 o
   1   5  21        5.57       11.11      5.74 o
   2   5  21       21.99       11.47      4.29 o
   3   5  21        0.64       -3.57      4.86 o
   4   5  21       15.38       14.28      4.52 o
   5   5  21        3.00        3.31      5.87 o
   6   5  21        0.22        0.59      6.25 o
  -7   6  21        0.01        4.39      7.01 o
  -6   6  21       22.27       24.65      5.08 o
  -5   6  21        2.33       -0.76      4.09 o
  -4   6  21        0.01        1.25      4.07 o
  -3   6  21        0.15       -3.85      3.85 o
  -2   6  21        0.02       -3.23      3.76 o
  -1   6  21       27.33       28.15      5.15 o
   0   6  21       32.93       41.76      5.35 o
   1   6  21        1.93        2.41      4.55 o
   2   6  21        3.94        7.03      4.11 o
   3   6  21       39.93       55.36      5.92 o
   4   6  21       47.56       46.09      8.56 o
   5   6  21       16.02       28.06     18.66 o
  -5   7  21        2.44        0.18      5.30 o
  -4   7  21       29.63       23.54      5.34 o
  -3   7  21       12.32       10.32      5.84 o
  -2   7  21       25.02       25.22      5.23 o
  -1   7  21       20.41       22.35      5.02 o
   0   7  21        3.82        5.31      4.18 o
   1   7  21        2.05       -2.26      4.00 o
   2   7  21       53.16       66.85      6.35 o
   3   7  21        2.68        3.71      4.28 o
  -3   8  21       11.24        9.56      4.68 o
  -2   8  21        1.62       -2.50      4.32 o
  -1   8  21       11.32       10.40      9.46 o
   0   8  21        7.42       10.78      5.96 o
  -6   0  22       11.85       20.89      6.90 o
  -4   0  22        2.25       -3.17      4.90 o
  -2   0  22        2.27        4.33      3.76 o
   0   0  22        1.41        7.44      5.02 o
   2   0  22       68.63       81.53      8.81 o
   4   0  22       20.27        9.15      6.22 o
   6   0  22      249.79      295.08     27.43 o
  -9   1  22        0.72       10.31      9.49 o
  -8   1  22        0.31       -2.24      5.89 o
  -7   1  22        1.12        4.74      5.83 o
  -6   1  22        5.73        5.86      5.75 o
  -5   1  22       23.12       26.38      5.32 o
  -4   1  22       20.38       29.76      4.19 o
  -3   1  22        8.05        4.89      3.87 o
  -2   1  22       92.82      105.70      6.51 o
  -1   1  22       47.86       54.18      5.15 o
   0   1  22        0.06        2.79      3.40 o
   1   1  22        7.02        3.78      3.69 o
   2   1  22        6.22       10.51      3.91 o
   3   1  22        0.86        3.34      3.81 o
   4   1  22       43.07       56.13      5.95 o
   5   1  22        0.37        1.79      4.82 o
   6   1  22        0.30        4.94      6.78 o
  -9   2  22       23.36       14.94      7.42 o
  -8   2  22        2.62        6.16      6.70 o
  -7   2  22        4.21        5.36      8.87 o
  -6   2  22       16.41        6.20      5.61 o
  -5   2  22        0.09        3.37      5.28 o
  -4   2  22        0.34       -1.88      3.39 o
  -3   2  22        0.07       -2.21      3.53 o
  -2   2  22        7.88       10.13      4.11 o
  -1   2  22        1.68       -0.18      3.24 o
   0   2  22       21.35       17.28      6.07 o
   1   2  22        2.47        7.34      4.50 o
   2   2  22        0.04        1.07      4.48 o
   3   2  22      291.03      350.80     11.33 o
   4   2  22       60.76       63.21      7.28 o
   5   2  22       92.75      106.58      9.03 o
   6   2  22       11.96       16.49      7.66 o
  -8   3  22        1.64       -1.91      5.83 o
  -7   3  22        1.80        1.95      8.25 o
  -6   3  22       11.47       21.90      9.49 o
  -5   3  22       33.12       30.58      6.99 o
  -4   3  22       22.40       25.17      6.22 o
  -3   3  22        1.01        4.12      3.69 o
  -2   3  22       14.16       12.58      4.29 o
  -1   3  22        0.20       -0.38      3.58 o
   0   3  22      274.23      338.93     11.73 o
   1   3  22        0.00        0.31      5.10 o
   2   3  22        8.23        4.24      7.63 o
   3   3  22       53.16       80.26      9.17 o
   4   3  22        0.14       -3.07      5.14 o
   5   3  22        0.96        1.62      5.44 o
   6   3  22       10.25       14.79      6.56 o
  -7   4  22        6.36        9.34      6.54 o
  -6   4  22        0.93        3.11      5.97 o
  -5   4  22       12.83       13.63      4.37 o
  -4   4  22       69.54       73.78      7.88 o
  -3   4  22       50.69       57.19      6.11 o
  -2   4  22        0.01        0.94      4.55 o
  -1   4  22        0.52        1.55      3.88 o
   0   4  22        4.26        9.12      4.31 o
   1   4  22       38.82       46.64      5.61 o
   2   4  22       12.70       21.93      8.97 o
   3   4  22       32.96       40.88      7.23 o
   4   4  22        1.07       -4.33      6.70 o
   5   4  22       12.99       13.79      8.45 o
  -7   5  22        0.38        3.78      6.12 o
  -6   5  22       28.41       24.42      7.02 o
  -5   5  22        6.47        5.24      4.36 o
  -4   5  22      102.78      101.21      7.65 o
  -3   5  22        2.87        0.19      4.14 o
  -2   5  22       63.07       66.17      6.63 o
  -1   5  22        3.96        6.65      4.32 o
   0   5  22       11.49       14.28      4.44 o
   1   5  22       74.65       84.76      6.98 o
   2   5  22       14.91       21.27      4.94 o
   3   5  22        0.03       -0.59      5.28 o
   4   5  22        9.12       11.90      6.24 o
  -5   6  22       70.00       68.41      7.21 o
  -4   6  22        1.47        1.19      4.22 o
  -3   6  22        1.76       -3.91      3.91 o
  -2   6  22       32.06       47.04      5.99 o
  -1   6  22       31.63       35.98      6.49 o
   0   6  22        0.03       -1.08      4.02 o
   1   6  22       28.95       43.06      5.96 o
   2   6  22        0.19       -3.58      3.88 o
   3   6  22        6.76        7.82      6.04 o
  -3   7  22        7.45        8.47      4.77 o
  -2   7  22       82.61       94.43      7.72 o
  -1   7  22        0.29       -3.41      4.14 o
   0   7  22        1.15       -0.10      4.32 o
  -5   0  23       14.77       24.19      7.13 o
  -3   0  23      245.83      325.33     25.36 o
  -1   0  23       31.99       31.95      6.98 o
   1   0  23        0.86       -2.10      5.32 o
   3   0  23       23.65       40.22      7.75 o
   5   0  23      178.78      196.93     22.68 o
  -7   1  23       14.31       20.08      7.29 o
  -6   1  23        2.40        3.57      6.20 o
  -5   1  23        0.03        7.57     14.13 o
  -4   1  23       32.60       47.79      6.92 o
  -3   1  23      117.04      149.53      8.36 o
  -2   1  23       28.05       40.26      4.96 o
  -1   1  23       74.06       97.83      7.95 o
   0   1  23       48.78       56.59      5.59 o
   1   1  23      131.79      150.98      8.37 o
   2   1  23      126.80      126.35      7.80 o
   3   1  23      137.21      168.88     10.92 o
   4   1  23       89.04      114.66     10.50 o
   5   1  23        0.16       -7.29     11.55 o
  -7   2  23        0.42        3.42      6.83 o
  -6   2  23        0.84        6.35      8.56 o
  -5   2  23      133.78      153.19     23.82 o
  -4   2  23        2.09        8.95      4.40 o
  -3   2  23        1.03        4.41      4.49 o
  -2   2  23       58.27       68.84      6.69 o
  -1   2  23       69.10       88.22      7.21 o
   0   2  23        0.00       -3.81      4.96 o
   1   2  23       20.08       22.14      5.38 o
   2   2  23        6.46        7.92      4.79 o
   3   2  23        0.11        6.53      7.32 o
   4   2  23        0.51        5.73      8.18 o
   5   2  23        8.92       11.69      5.70 o
  -7   3  23        0.18        6.67      6.37 o
  -6   3  23       11.79        8.35      6.72 o
  -5   3  23       16.44       31.38      7.65 o
  -4   3  23       25.11       22.54      5.01 o
  -3   3  23        0.02        2.89      4.09 o
  -2   3  23       94.08      109.79      7.97 o
  -1   3  23        5.95        5.53      4.24 o
   0   3  23       36.84       46.10      7.65 o
   1   3  23        4.81        5.05      5.45 o
   2   3  23        5.71        3.57      5.45 o
   3   3  23        0.00        0.02      5.57 o
   4   3  23       38.65       49.53     12.89 o
  -6   4  23       34.86       42.64      8.57 o
  -5   4  23       89.77       99.83     10.60 o
  -4   4  23       15.31       13.25      7.08 o
  -3   4  23       12.46       14.73      4.96 o
  -2   4  23        6.96        9.69      4.50 o
  -1   4  23       19.85       18.69      5.07 o
   0   4  23        0.60       -3.33      4.03 o
   1   4  23        4.56        2.27      5.35 o
   2   4  23       13.68        9.87      7.11 o
   3   4  23        0.00       -5.19      5.19 o
  -4   5  23        2.37        3.35      4.47 o
  -3   5  23       30.78       38.04      5.87 o
  -2   5  23        4.75        7.68      7.25 o
  -1   5  23       38.42       44.06      6.07 o
   0   5  23        3.32        1.92     10.52 o
   1   5  23        7.70        3.24      5.39 o
   2   5  23        0.05        6.82      5.90 o
  -6   0  24      404.87      493.45     30.11 o
  -4   0  24      260.82      326.01     25.16 o
  -2   0  24      169.61      188.27     18.97 o
   0   0  24       93.35      102.17     10.27 o
   2   0  24       20.39       24.45      8.87 o
  -6   1  24       86.42      110.51     11.73 o
  -5   1  24       98.74      115.69     11.54 o
  -4   1  24       83.41       90.37     10.26 o
  -3   1  24        0.00       -0.33      3.99 o
  -2   1  24        9.61       27.22      5.83 o
  -1   1  24       13.75       11.65      5.21 o
   0   1  24        8.07       12.33      5.11 o
   1   1  24       40.40       42.55      5.59 o
   2   1  24        1.06        4.12      4.03 o
   3   1  24       10.08       -1.02      4.79 o
  -5   2  24       44.88       78.65     21.75 o
  -4   2  24        3.83        8.23      9.18 o
  -3   2  24      188.21      268.15     11.52 o
  -2   2  24      144.67      173.59      9.86 o
  -1   2  24       56.66       88.59      9.76 o
   0   2  24       18.98       21.92      6.91 o
   1   2  24       24.76       37.12      9.90 o
   2   2  24        3.03        8.58      6.39 o
  -4   3  24       64.55       88.16     15.57 o
  -3   3  24      131.19      149.10     14.00 o
  -2   3  24        5.08        3.63      4.98 o
  -1   3  24       21.58       22.45      6.91 o
   0   3  24       13.29       27.47      8.97 o
   1   3  24        4.54        4.95      6.08 o
   2   3  24       11.65       18.96      6.75 o
  -3   4  24       14.20       23.25      5.39 o
  -2   4  24       11.26       13.23      5.40 o
  -1   4  24       22.95       32.18      9.72 o
   0   4  24        4.04       -0.58      5.54 o
  -1   0  25        4.00        0.56      5.64 o
  -1   1  25       17.72       13.82      8.25 o
 
